# Supplementary material for: Achiasmatic meiosis in the unisexual Amazon molly, Poecilia formosa
Source: Chromosome Res. 2022 Dec 2;30(4):443–57. doi: 10.1007/s10577-022-09708-2 (PMC9771850; doi:10.1007/s10577-022-09708-2)
Supplement: Supplementary file 1 — Supplementary file1 (XLSX 4365 KB) [file 10577_2022_9708_MOESM1_ESM.xlsx]

## Sheet: Table S1 
Table S1: Differentially expressed genes between Poecilia latipinna (PL) and Poecilia mexicana (PM)
NCBI GeneID	1PL raw counts	2PL raw counts	3PL raw counts	4PL raw counts	1PM raw counts	2PM raw counts	3PM raw counts	4PM raw counts	5PM raw counts	1PL norm DEseq2	2PL norm DEseq2	3PLnorm DEseq2	4PL norm DEseq2	1PM norm DEseq2	2PM norm DEseq2	3PM norm DEseq2	4PM norm DEseq2	5PM norm DEseq2	baseMean	log2FoldChange	lfcSE	stat	pvalue	padj	Symbol	Gene type	Aliases	description
103142907	3620	3359	2946	2550	0	0	0	1	11	3508.89	3360	2947	2629.04	1	1	1.01609	1.97433	12	1384.66	-9.8378	0.681015	138.342	6.13412e-32	2.32357e-30	LOC103142907	protein_coding		putative phospholipase B-like 2
103141786	8839	8074	5543	4777	2	3	0	5	30	8566.31	8075	5544	4924.16	3	4	1.01609	5.92298	31	3017.16	-9.55813	0.827077	74.7849	5.2489e-18	8.39978e-17	LOC103141786	protein_coding		fatty acid-binding protein, liver-type-like
103153181	2450	2455	1517	1473	1	0	0	9	3	2375.12	2456	1518	1519.09	2	1	1.01609	9.87163	4	876.233	-9.09504	0.427158	544.533	1.9471e-120	1.40135e-117	LOC103153181	protein_coding		uncharacterized LOC103153181
103152574	591	566	497	461	0	0	0	0	0	573.671	567	498	476.133	1	1	1.01609	0.987163	1	235.534	-9.04558	0.67219	659.707	1.73021e-145	3.9433e-142	atp23	protein_coding	xrcc6bp1	ATP23 metallopeptidase and ATP synthase assembly factor homolog
103136084	750	700	525	501	0	0	0	0	1	727.749	701	526	517.356	1	1	1.01609	0.987163	2	275.345	-9.00779	0.627962	561.107	4.8296e-124	3.88485e-121	LOC103136084	protein_coding		mitotic checkpoint serine/threonine-protein kinase BUB1 beta-like
103140627	761	649	660	679	2	0	1	0	0	738.408	650	661	700.802	3	1	2.03217	0.987163	1	306.47	-8.74634	0.537181	826.234	1.0676e-181	1.45989e-177	LOC103140627	protein_coding		equilibrative nucleoside transporter 1-like
103147031	524	556	454	509	0	0	1	0	0	508.746	557	455	525.601	1	1	2.03217	0.987163	1	228.041	-8.7348	0.617981	652.248	7.2494e-144	1.52511e-140	LOC103147031	protein_coding		calsyntenin-2-like
103138003	895	870	738	550	0	0	2	1	1	868.259	871	739	567.855	1	1	3.04826	1.97433	2	339.46	-8.72383	0.527563	587.047	1.09932e-129	1.11353e-126	LOC103138003	protein_coding		eukaryotic translation initiation factor 3 subunit F-like
107833867	655	548	392	309	0	0	0	0	1	635.69	549	393	319.483	1	1	1.01609	0.987163	2	211.464	-8.62596	0.653537	347.73	1.3224e-77	2.62074e-75	LOC107833867	lncRNA		uncharacterized LOC107833867
103144799	1118	876	725	707	0	1	2	2	1	1084.36	877	726	729.658	1	2	3.04826	2.96149	2	380.891	-8.60027	0.483204	628.2	1.23126e-138	1.9808e-135	LOC103144799	protein_coding		protein cornichon homolog 1-like
103145060	333	302	375	787	0	1	0	0	0	323.659	303	376	812.105	1	2	1.01609	0.987163	1	202.308	-8.56153	0.690704	234.496	6.2353e-53	5.76113e-51	LOC103145060	protein_coding		14-3-3 protein beta/alpha-1
103133326	386	443	350	282	0	0	0	0	0	375.018	444	351	291.657	1	1	1.01609	0.987163	1	162.964	-8.5127	0.685539	433.481	2.83985e-96	1.0939e-93	LOC103133326	protein_coding		scavenger receptor cysteine-rich domain-containing group B protein-like
103129631	1042	65	3928	8183	2	22	2	4	12	1010.71	66	3929	8434.35	3	23	3.04826	4.93581	13	1498.56	-8.48195	1.13549	33.0091	9.17281e-09	6.38826e-08	LOC103129631	protein_coding		neoverrucotoxin subunit alpha-like
103135616	344	276	424	1057	0	0	0	2	1	334.319	277	425	1090.36	1	1	1.01609	2.96149	2	237.185	-8.3765	0.665258	179.87	5.17345e-41	3.05591e-39	LOC103135616	protein_coding		ES1 protein homolog, mitochondrial-like
103149010	655	630	425	370	0	0	0	0	3	635.69	631	426	382.349	1	1	1.01609	0.987163	4	231.449	-8.34019	0.574712	387.045	3.64006e-86	1.02631e-83	LOC103149010	lncRNA		uncharacterized LOC103149010
103141790	458	525	353	349	1	0	1	0	0	444.789	526	354	360.707	2	1	2.03217	0.987163	1	188.057	-8.23257	0.593119	440.438	8.69014e-98	3.60101e-95	LOC103141790	protein_coding		28S ribosomal protein S27, mitochondrial-like
103146562	1035	1049	1858	775	0	2	3	5	5	1003.93	1050	1859	799.738	1	3	4.06434	5.92298	6	525.85	-8.20198	0.432563	389.102	1.29833e-86	3.77744e-84	diras1b	protein_coding		DIRAS family, GTP-binding RAS-like 1b
103133194	376	316	230	183	0	0	0	0	0	365.328	317	231	189.629	1	1	1.01609	0.987163	1	123.107	-8.10661	0.708271	281.04	4.45621e-63	6.0036e-61	LOC103133194	gene=LOC103133194		oocyte zinc finger protein XlCOF7.1-like
103136822	518	497	469	409	1	0	1	1	1	502.932	498	470	422.542	2	1	2.03217	1.97433	2	211.387	-8.0381	0.515868	619.016	1.22401e-136	1.67378e-133	LOC103136822	protein_coding		myeloid leukemia factor 2-like
103137135	691	770	529	492	1	3	0	1	2	670.575	771	530	508.081	2	4	1.01609	1.97433	3	276.85	-8.01237	0.472997	509.587	7.79993e-113	4.74045e-110	LOC103137135	protein_coding		anaphase-promoting complex subunit 4-like
103138029	258	221	254	252	0	0	0	0	0	250.981	222	255	260.739	1	1	1.01609	0.987163	1	110.414	-7.94856	0.679229	418.832	4.3827e-93	1.49828e-90	LOC103138029	protein_coding		peroxisomal biogenesis factor 19-like
103137571	738	711	474	431	1	4	0	0	2	716.12	712	475	445.215	2	5	1.01609	0.987163	3	262.26	-7.93374	0.489456	404.823	4.91077e-90	1.50904e-87	zgc:103586	protein_coding		zgc:103586
103149661	354	301	294	355	0	1	0	0	1	344.009	302	295	366.89	1	2	1.01609	0.987163	2	146.1	-7.86675	0.584315	464.819	4.29736e-103	2.09872e-100	LOC103149661	protein_coding		ubiquitin-like modifier-activating enzyme 1
103149023	3255	3091	1939	1816	4	21	10	5	9	3155.19	3092	1940	1872.58	5	22	11.1769	5.92298	10	1123.76	-7.86171	0.335221	453.829	1.05897e-100	4.90879e-98	myo1hb	protein_coding		myosin IHb
103142129	607	637	459	328	0	0	3	1	2	589.176	638	460	339.064	1	1	4.06434	1.97433	3	226.364	-7.8458	0.511445	362.45	8.24331e-81	1.87872e-78	LOC103142129	protein_coding		scavenger receptor cysteine-rich domain-containing group B protein-like
103154818	241	241	229	206	0	0	0	0	0	234.508	242	230	213.332	1	1	1.01609	0.987163	1	102.76	-7.8445	0.679078	407.367	1.37193e-90	4.31274e-88	LOC103154818	protein_coding		G patch domain and ankyrin repeat-containing protein 1-like
103133067	1078	1078	944	805	0	2	7	3	5	1045.59	1079	945	830.656	1	3	8.12868	3.94865	6	435.814	-7.79053	0.357961	759.182	4.04469e-167	3.68727e-163	LOC103133067	protein_coding		cullin-associated NEDD8-dissociated protein 1-like
103145424	1066	1166	711	758	2	3	8	2	1	1033.97	1167	712	782.218	3	4	9.14477	2.96149	2	412.921	-7.77898	0.394824	493.318	2.70365e-109	1.47884e-106	eps8l1a	protein_coding	eps8l1	eps8 like 1a
103148189	665	900	506	497	4	2	1	2	1	645.38	901	507	513.234	5	3	2.03217	2.96149	2	286.845	-7.74016	0.451627	410.471	2.89499e-91	9.42561e-89	LOC103148189	protein_coding		proteasomal ubiquitin receptor ADRM1-like
103149457	230	222	170	217	0	0	0	0	0	223.848	223	171	224.669	1	1	1.01609	0.987163	1	94.1689	-7.71773	0.686672	342.775	1.58705e-76	3.03527e-74	LOC103149457	protein_coding		serine/threonine-protein kinase DCLK1-like
103143466	663	576	457	474	2	1	1	0	4	643.442	577	458	489.53	3	2	2.03217	0.987163	5	242.332	-7.70277	0.453206	521.296	2.21059e-115	1.43946e-112	LOC103143466	protein_coding		fatty acid-binding protein 10-A, liver basic-like
103129749	1118	1186	689	519	1	2	3	1	9	1084.36	1187	690	535.907	2	3	4.06434	1.97433	10	390.922	-7.7003	0.446724	300.692	2.32757e-67	3.57621e-65	LOC103129749	protein_coding		alanine aminotransferase 2-like
103148316	257	194	177	199	0	0	0	0	0	250.012	195	178	206.118	1	1	1.01609	0.987163	1	92.6815	-7.69481	0.688537	330.441	7.70555e-74	1.41436e-71	LOC103148316	protein_coding		thiosulfate sulfurtransferase/rhodanese-like domain-containing protein 3
103145290	437	476	385	344	1	1	0	1	2	424.439	477	386	355.554	2	2	1.01609	1.97433	3	183.665	-7.68157	0.501272	500.414	7.72424e-111	4.49469e-108	LOC103145290	protein_coding		tubby protein homolog
103154911	289	283	228	166	0	1	0	0	0	281.021	284	229	172.109	1	2	1.01609	0.987163	1	108.015	-7.65249	0.646857	298.874	5.79425e-67	8.70698e-65	LOC103154911	protein_coding		FYVE, RhoGEF and PH domain-containing protein 6-like
103153219	731	640	514	373	1	4	1	3	0	709.337	641	515	385.441	2	5	2.03217	3.94865	1	251.64	-7.65058	0.465317	384.23	1.49288e-85	4.04246e-83	LOC103153219	lncRNA		uncharacterized LOC103153219
103140810	806	834	616	550	5	1	1	3	3	782.015	835	617	567.855	6	2	2.03217	3.94865	4	313.317	-7.6038	0.401914	544.912	1.61009e-120	1.19012e-117	chrnb2	protein_coding		cholinergic receptor, nicotinic, beta 2
103136570	808	690	618	494	1	1	6	0	4	783.953	691	619	510.142	2	2	7.1126	0.987163	5	291.244	-7.57915	0.417644	484.491	2.25131e-107	1.20727e-104	LOC103136570	protein_coding		malate dehydrogenase, mitochondrial
103149571	2268	2327	1509	1264	11	5	5	13	13	2198.75	2328	1510	1303.7	12	6	6.09651	13.8203	14	821.374	-7.46357	0.31021	533.849	4.10838e-118	2.88103e-115	LOC103149571	protein_coding		aurora kinase B-like
103156633	201	229	112	157	0	0	0	0	0	195.746	230	113	162.833	1	1	1.01609	0.987163	1	78.5092	-7.45375	0.713953	222.159	3.05796e-50	2.5733e-48	LOC103156633	lncRNA		uncharacterized LOC103156633
103148364	284	287	219	186	1	1	0	0	0	276.176	288	220	192.72	2	2	1.01609	0.987163	1	109.322	-7.44605	0.599984	324.547	1.481e-72	2.64731e-70	LOC103148364	lncRNA		uncharacterized LOC103148364
103147557	1368	1969	5492	4394	12	25	20	20	17	1326.62	1970	5493	4529.45	13	26	21.3378	20.7304	18	1490.9	-7.39281	0.388137	254.474	2.74894e-57	3.0686e-55	LOC103147557	protein_coding		inositol monophosphatase 1-like
103155097	207	204	135	122	0	0	0	0	0	201.56	205	136	126.763	1	1	1.01609	0.987163	1	74.9251	-7.38605	0.706744	236.359	2.44657e-53	2.29935e-51	LOC103155097	protein_coding		protein ccsmst1-like
103132176	203	217	133	115	0	0	0	0	0	197.684	218	134	119.548	1	1	1.01609	0.987163	1	74.9151	-7.38584	0.713286	219.591	1.1105e-49	9.17554e-48	LOC103132176	gene=LOC103132176		probable tRNA N6-adenosine threonylcarbamoyltransferase, mitochondrial
107834170	288	334	238	205	0	1	1	1	0	280.052	335	239	212.302	1	2	2.03217	1.97433	1	119.373	-7.3797	0.568237	331.127	5.46126e-74	1.01606e-71	LOC107834170	protein_coding		myelin-oligodendrocyte glycoprotein-like
103156793	342	260	235	223	0	2	1	0	0	332.381	261	236	230.852	1	3	2.03217	0.987163	1	118.695	-7.37129	0.564606	346.41	2.56353e-77	5.04388e-75	ddx19a	protein_coding	zgc:193690	DEAD-box helicase 19a
103155456	207	215	181	182	0	0	1	0	0	201.56	216	182	188.598	1	1	2.03217	0.987163	1	88.242	-7.35834	0.629577	352.035	1.52733e-78	3.16446e-76	LOC103155456	protein_coding		lamina-associated polypeptide 2
103156565	2001	1056	1473	1443	11	6	8	8	8	1940.02	1057	1474	1488.17	12	7	9.14477	8.88446	9	667.247	-7.33847	0.298634	632.485	1.44026e-139	2.46185e-136	LOC103156565	protein_coding		UPF0676 protein C1494.01-like
107835017	177	192	138	115	0	0	0	0	0	172.489	193	139	119.548	1	1	1.01609	0.987163	1	69.8934	-7.28495	0.701329	244.957	3.26595e-55	3.33286e-53	LOC107835017	lncRNA		uncharacterized LOC107835017
103148220	1545	1507	1373	1013	8	3	5	9	14	1498.14	1508	1374	1045.02	9	4	6.09651	9.87163	15	607.68	-7.26769	0.295049	672.773	2.49221e-148	9.73705e-145	LOC103148220	protein_coding		pancreatic progenitor cell differentiation and proliferation factor B-like
103150429	184	166	139	113	0	0	0	0	0	179.272	167	140	117.487	1	1	1.01609	0.987163	1	67.6403	-7.23739	0.697921	252.148	8.83293e-57	9.66287e-55	LOC103150429	protein_coding		mitochondrial coenzyme A transporter SLC25A42-like
103129431	480	543	354	407	0	3	2	2	3	466.108	544	355	420.481	1	4	3.04826	2.96149	4	200.067	-7.21643	0.435218	438.873	1.90471e-97	7.66057e-95	LOC103129431	protein_coding		NADH dehydrogenase [ubiquinone] 1 alpha subcomplex subunit 10, mitochondrial-like
103144755	262	241	206	232	0	0	0	0	3	254.857	242	207	240.128	1	1	1.01609	0.987163	4	105.776	-7.2038	0.557011	367.801	5.63756e-82	1.35247e-79	LOC103144755	gene=LOC103144755		inositol polyphosphate multikinase-like
103146461	89	151	219	107	0	0	0	0	0	87.2136	152	220	111.304	1	1	1.01609	0.987163	1	63.9467	-7.1552	0.737067	164.27	1.32063e-37	6.57888e-36	LOC103146461	protein_coding		complement C1q-like protein 2
103131033	156	161	115	117	0	0	0	0	0	152.139	162	116	121.61	1	1	1.01609	0.987163	1	61.8613	-7.10727	0.69605	248.125	6.65532e-56	6.94719e-54	LOC103131033	protein_coding		protein FAM195A-like
103129906	164	130	216	251	0	0	0	1	1	159.892	131	217	259.709	1	1	1.01609	1.97433	2	86.0656	-7.098	0.624928	222.08	3.18121e-50	2.6688e-48	LOC103129906	protein_coding		rho GTPase-activating protein 5-like
103145156	339	358	279	334	1	0	2	0	4	329.473	359	280	345.248	2	1	3.04826	0.987163	5	147.306	-7.0952	0.469389	422.562	6.75619e-94	2.39967e-91	LOC103145156	protein_coding		cytohesin-1-like
103137373	238	227	166	134	0	2	0	0	0	231.6	228	167	139.13	1	3	1.01609	0.987163	1	85.8593	-7.09478	0.614816	246.004	1.93045e-55	1.98481e-53	LOC103137373	lncRNA		uncharacterized LOC103137373
103129792	131	115	225	286	0	0	0	0	2	127.913	116	226	295.779	1	1	1.01609	0.987163	3	85.8551	-7.09406	0.660624	164.288	1.30896e-37	6.54404e-36	minpp1	protein_coding		multiple inositol-polyphosphate phosphatase 1
103156781	184	155	187	124	0	0	0	0	1	179.272	156	188	128.824	1	1	1.01609	0.987163	2	73.1222	-7.08538	0.642275	269.234	1.66674e-60	2.12017e-58	LOC103156781	protein_coding		N-acylneuraminate cytidylyltransferase-like
103145178	181	103	116	129	0	0	0	0	0	176.365	104	117	133.977	1	1	1.01609	0.987163	1	59.5939	-7.05296	0.706139	215.605	8.22433e-49	6.50079e-47	LOC103145178	protein_coding		probable E3 ubiquitin-protein ligase TRIM8
103137271	214	261	142	106	0	0	2	0	0	208.344	262	143	110.273	1	1	3.04826	0.987163	1	81.1836	-7.01214	0.644965	181.212	2.63457e-41	1.58358e-39	LOC103137271	protein_coding		MOB kinase activator 3A-like
103146498	180	241	264	215	1	0	0	2	1	175.396	242	265	222.608	2	1	1.01609	2.96149	2	101.553	-6.97326	0.540605	311.661	9.49191e-70	1.58289e-67	lrtm2a	protein_coding	lrtm2	leucine-rich repeats and transmembrane domains 2a
103133932	1119	1401	849	1042	7	5	8	4	15	1085.32	1402	850	1074.91	8	6	9.14477	4.93581	16	495.146	-6.96839	0.311622	518.699	8.12084e-115	5.16504e-112	LOC103133932	protein_coding		T-box transcription factor TBX2-B-like
103133984	1490	1295	1019	892	4	13	7	9	9	1444.84	1296	1020	920.317	5	14	8.12868	9.87163	10	525.351	-6.9595	0.29645	585.399	2.50984e-129	2.39173e-126	LOC103133984	protein_coding		gap junction delta-2 protein-like
103133292	421	417	389	360	3	1	2	2	3	408.935	418	390	372.043	4	2	3.04826	2.96149	4	178.332	-6.95506	0.404994	554.856	1.10554e-122	8.63866e-120	LOC103133292	protein_coding		zinc finger MIZ domain-containing protein 2-like
103135826	145	158	91	99	0	0	0	0	0	141.48	159	92	103.059	1	1	1.01609	0.987163	1	55.6158	-6.9523	0.711204	197.659	6.7719e-45	4.71259e-43	LOC103135826	protein_coding		ATPase WRNIP1-like
103147049	501	524	440	285	5	0	4	2	2	486.458	525	441	294.749	6	1	5.08043	2.96149	3	196.139	-6.92165	0.429033	336.13	4.44228e-75	8.43694e-73	asb6	protein_coding		ankyrin repeat and SOCS box containing 6
103133277	120	184	95	81	0	0	0	0	0	117.254	185	96	84.5084	1	1	1.01609	0.987163	1	54.1962	-6.91453	0.72922	164.113	1.4295e-37	7.06969e-36	LOC103133277	lncRNA		uncharacterized LOC103133277
103155469	197	164	142	165	0	2	0	0	0	191.87	165	143	171.078	1	3	1.01609	0.987163	1	75.3279	-6.90395	0.596815	288.032	1.33444e-64	1.90081e-62	LOC103155469	lncRNA		uncharacterized LOC103155469
103142449	1236	1095	890	735	2	5	23	1	5	1198.7	1096	891	758.515	3	6	24.3861	1.97433	6	442.842	-6.90218	0.461771	176.865	2.34371e-40	1.3466e-38	LOC103142449	protein_coding		olfactomedin-like
103139012	654	552	593	667	1	2	6	6	6	634.721	553	594	688.434	2	3	7.1126	6.91014	7	277.353	-6.89095	0.338821	611.984	4.14298e-135	5.39554e-132	LOC103139012	protein_coding		neurexophilin-4-like
103138385	179	73	97	123	0	0	0	0	0	174.427	74	98	127.793	1	1	1.01609	0.987163	1	53.2471	-6.88886	0.731744	159.319	1.59407e-36	7.4779e-35	LOC103138385	protein_coding		mitochondrial ubiquitin ligase activator of nfkb 1-A-like
103146583	158	122	96	88	0	0	0	0	0	154.077	123	97	91.7226	1	1	1.01609	0.987163	1	52.3115	-6.86327	0.709377	196.036	1.53096e-44	1.04415e-42	LOC103146583	lncRNA		uncharacterized LOC103146583
103138492	132	125	126	80	0	0	0	0	0	128.882	126	127	83.4778	1	1	1.01609	0.987163	1	52.2626	-6.8618	0.703407	209.458	1.80381e-47	1.35902e-45	LOC103138492	protein_coding		acyl-CoA-binding domain-containing protein 6-like
107836364	294	250	184	200	1	0	1	1	2	285.867	251	185	207.149	2	1	2.03217	1.97433	3	104.336	-6.85896	0.521071	302.371	1.00261e-67	1.54917e-65	LOC107836364	protein_coding		cytochrome c oxidase subunit 8B, mitochondrial-like
103132726	611	526	644	353	0	12	0	0	6	593.052	527	645	364.829	1	13	1.01609	0.987163	7	239.209	-6.8544	0.497948	170.887	4.73733e-39	2.55545e-37	LOC103132726	protein_coding		uncharacterized LOC103132726
103156153	344	300	495	153	2	0	2	1	4	334.319	301	496	158.711	3	1	3.04826	1.97433	5	144.895	-6.84666	0.526767	188.607	6.40379e-43	4.1306e-41	septin5b	protein_coding	sept5b	septin 5b
103152289	410	458	313	291	5	1	3	1	1	398.275	459	314	300.932	6	2	4.06434	1.97433	2	165.361	-6.84455	0.436422	353.33	7.97931e-79	1.69168e-76	xrcc4	protein_coding		X-ray repair complementing defective repair in Chinese hamster cells 4
103131137	95	61	116	181	0	0	0	0	0	93.0278	62	117	187.567	1	1	1.01609	0.987163	1	51.6221	-6.8429	0.752107	133.697	6.36559e-31	2.26388e-29	LOC103131137	protein_coding		dermatan-sulfate epimerase-like
103144528	126	134	102	263	0	0	0	0	2	123.068	135	103	272.076	1	1	1.01609	0.987163	3	71.1275	-6.81974	0.662919	150.213	1.55722e-34	6.68577e-33	hbegfa	protein_coding		heparin-binding EGF-like growth factor a
103154067	243	192	181	102	0	0	0	1	2	236.446	193	182	106.151	1	1	1.01609	1.97433	3	80.6208	-6.80891	0.601526	199.173	3.16504e-45	2.2425e-43	LOC103154067	protein_coding		disintegrin and metalloproteinase domain-containing protein 19-like
103139420	1887	1135	1248	805	9	8	12	11	12	1829.55	1136	1249	830.656	10	9	13.2091	11.846	13	566.918	-6.78879	0.309694	442.577	2.97649e-98	1.25237e-95	fam189a1	protein_coding		family with sequence similarity 189 member A1
103147174	124	121	123	72	0	0	0	0	0	121.13	122	124	75.2331	1	1	1.01609	0.987163	1	49.7074	-6.78869	0.708426	193.381	5.81197e-44	3.8487e-42	LOC103147174	protein_coding		dedicator of cytokinesis protein 9-like
103144862	41	48	97	246	0	0	0	0	0	40.6997	49	98	254.556	1	1	1.01609	0.987163	1	49.6954	-6.78729	0.848237	76.4505	2.25798e-18	3.69339e-17	LOC103144862	protein_coding		protein sprouty homolog 4-like
103132552	337	348	279	178	3	2	0	1	2	327.535	349	280	184.476	4	3	1.01609	1.97433	3	128.222	-6.77732	0.488432	270.672	8.0996e-61	1.04489e-58	gars1	protein_coding		glycyl-tRNA synthetase 1
103143214	99	126	135	63	0	0	0	0	0	96.904	127	136	65.9578	1	1	1.01609	0.987163	1	47.8739	-6.73366	0.723426	163.666	1.78934e-37	8.80155e-36	LOC103143214	protein_coding		musculoskeletal embryonic nuclear protein 1-like
103145059	270	214	226	220	0	1	1	3	1	262.61	215	227	227.76	1	2	2.03217	3.94865	2	104.817	-6.7269	0.486464	365.857	1.49338e-81	3.5209e-79	LOC103145059	protein_coding		embryonic polyadenylate-binding protein-like
103138625	161	114	69	77	0	0	0	0	0	156.984	115	70	80.3861	1	1	1.01609	0.987163	1	47.486	-6.7221	0.733478	149.318	2.44364e-34	1.04261e-32	LOC103138625	lncRNA		uncharacterized LOC103138625
103150386	175	201	121	91	0	0	2	0	0	170.551	202	122	94.8143	1	1	3.04826	0.987163	1	66.2667	-6.71622	0.636996	178.166	1.2188e-40	7.07705e-39	fkbp14	protein_coding		FKBP prolyl isomerase 14
103151197	477	491	294	388	0	5	3	3	4	463.201	492	295	400.9	1	6	4.06434	3.94865	5	185.679	-6.68843	0.407703	348.784	7.79805e-78	1.57977e-75	LOC103151197	protein_coding		CUB domain-containing protein 1-like
103130418	1105	1266	832	713	7	9	9	9	9	1071.76	1267	833	735.842	8	10	10.1609	9.87163	10	439.515	-6.66824	0.298705	524.01	5.67672e-116	3.78665e-113	zgc:153896	protein_coding		uncharacterized LOC103130418
103154056	157	125	154	116	0	0	0	0	2	153.108	126	155	120.579	1	1	1.01609	0.987163	3	62.4101	-6.62956	0.600973	249.878	2.76113e-56	2.94977e-54	LOC103154056	protein_coding		glutamate receptor 1-like
103143352	138	86	105	61	0	0	0	0	0	134.697	87	106	63.8966	1	1	1.01609	0.987163	1	44.0663	-6.61307	0.723656	157.217	4.58822e-36	2.09488e-34	LOC103143352	lncRNA		uncharacterized LOC103143352
103132674	518	473	333	400	3	5	4	1	4	502.932	474	334	413.267	4	6	5.08043	1.97433	5	194.028	-6.61297	0.380274	412.742	9.27588e-92	3.13193e-89	LOC103132674	gene=LOC103132674		uncharacterized LOC103132674
103152541	227	178	124	97	1	0	1	0	1	220.941	179	125	100.998	2	1	2.03217	0.987163	2	70.4398	-6.61104	0.606522	180.135	4.52728e-41	2.68001e-39	LOC103152541	protein_coding		vacuolar protein sorting-associated protein 4A
107835939	1663	1346	1071	870	10	21	8	8	12	1612.48	1347	1072	897.644	11	22	9.14477	8.88446	13	554.795	-6.58837	0.30019	439.617	1.31176e-97	5.35454e-95	LOC107835939	lncRNA		uncharacterized LOC107835939
103137250	176	177	128	128	1	1	0	0	1	171.52	178	129	132.946	2	2	1.01609	0.987163	2	68.8299	-6.57751	0.571007	251.827	1.03792e-56	1.12643e-54	LOC103137250	protein_coding		actin-related protein 2/3 complex subunit 5-like
107837769	239	226	41	174	0	0	0	0	4	232.569	227	42	180.353	1	1	1.01609	0.987163	5	76.7696	-6.56481	0.696173	92.9168	5.45383e-22	1.16438e-20	LOC107837769	lncRNA		uncharacterized LOC107837769
103134668	774	770	575	549	10	2	5	9	5	751.006	771	576	566.825	11	3	6.09651	9.87163	6	300.089	-6.53165	0.322244	479.336	2.97949e-106	1.53747e-103	draxina	protein_coding	draxin	dorsal inhibitory axon guidance protein a
103148637	184	126	82	52	0	0	1	0	0	179.272	127	83	54.6213	1	1	2.03217	0.987163	1	49.9903	-6.53019	0.715204	119.23	9.32814e-28	2.78206e-26	LOC103148637	protein_coding		RING finger protein 44-like
103133500	339	286	310	458	4	2	1	6	1	329.473	287	311	473.041	5	3	2.03217	6.91014	2	157.717	-6.52586	0.421479	307.4	8.0451e-69	1.27182e-66	anxa11a	protein_coding		annexin A11a
103145399	143	142	119	106	0	0	0	0	2	139.542	143	120	110.273	1	1	1.01609	0.987163	3	57.7576	-6.51633	0.601509	239.003	6.48788e-54	6.24778e-52	spsb3a	protein_coding	spsb3	splA/ryanodine receptor domain and SOCS box containing 3a
103144707	658	541	221	243	4	3	7	1	3	638.597	542	222	251.464	5	4	8.12868	1.97433	4	186.352	-6.48718	0.485003	168.337	1.70751e-38	8.91198e-37	LOC103144707	protein_coding		crossover junction endonuclease EME1-like
107836535	72	21	89	170	0	0	0	0	0	70.7399	22	90	176.231	1	1	1.01609	0.987163	1	40.4416	-6.4864	0.834843	75.0053	4.69444e-18	7.53452e-17	LOC107836535	protein_coding		uncharacterized LOC107836535
103143897	884	924	734	541	10	3	3	8	14	857.6	925	735	558.58	11	4	4.06434	8.88446	15	346.57	-6.48277	0.335308	370.791	1.25895e-82	3.1588e-80	LOC103143897	protein_coding	slc24a3	solute carrier family 24 member 3
103140188	67	86	66	127	0	0	0	0	0	65.8947	87	67	131.916	1	1	1.01609	0.987163	1	39.6459	-6.45709	0.729234	142.296	8.37932e-33	3.29262e-31	arhgap8	protein_coding		Rho GTPase activating protein 8
103144268	88	50	90	186	0	0	0	0	1	86.2445	51	91	192.72	1	1	1.01609	0.987163	2	47.4409	-6.45317	0.728356	107.462	3.52682e-25	9.12537e-24	LOC103144268	protein_coding		hypoxia-inducible factor 1-alpha-like
103153302	311	279	269	259	2	3	3	3	0	302.34	280	270	267.954	3	4	4.06434	3.94865	1	126.256	-6.45084	0.413256	418.856	4.33011e-93	1.49828e-90	LOC103153302	protein_coding		hydroxymethylglutaryl-CoA lyase, mitochondrial-like
107833446	661	700	836	523	7	4	5	13	5	641.504	701	837	540.029	8	5	6.09651	13.8203	6	306.494	-6.44602	0.319775	452.973	1.62631e-100	7.413e-98	LOC107833446	lncRNA		uncharacterized LOC107833446
103147150	94	63	156	161	0	0	0	0	2	92.0588	64	157	166.956	1	1	1.01609	0.987163	3	54.1131	-6.42035	0.665349	131.806	1.64976e-30	5.6928e-29	LOC103147150	protein_coding		probable uridine nucleosidase 2
103154860	119	119	125	110	0	0	0	1	1	116.285	120	126	114.396	1	1	1.01609	1.97433	2	53.7412	-6.41086	0.595092	249.596	3.18076e-56	3.38485e-54	LOC103154860	protein_coding		rho GTPase-activating protein 28-like
103138942	1424	1037	1289	748	16	7	2	23	13	1380.88	1038	1290	771.912	17	8	3.04826	23.6919	14	505.17	-6.41005	0.358595	264.237	2.04617e-59	2.54367e-57	LOC103138942	protein_coding		large neutral amino acids transporter small subunit 1-like
103131149	383	406	309	374	2	3	5	3	4	372.111	407	310	386.471	3	4	6.09651	3.94865	5	166.403	-6.38839	0.3681	449.055	1.15838e-99	5.19353e-97	LOC103131149	protein_coding		gonadotropin-releasing hormone II receptor-like
103139732	671	604	561	508	1	12	3	3	11	651.195	605	562	524.571	2	13	4.06434	3.94865	12	264.198	-6.38596	0.345915	368.299	4.3912e-82	1.06279e-79	LOC103139732	lncRNA		uncharacterized LOC103139732
107836218	240	230	188	203	2	0	0	3	3	233.539	231	189	210.24	3	1	1.01609	3.94865	4	97.416	-6.37585	0.459942	326.447	5.70884e-73	1.02718e-70	LOC107836218	protein_coding		tripartite motif-containing protein 16-like
103147368	96	101	58	72	0	0	0	0	0	93.9968	102	59	75.2331	1	1	1.01609	0.987163	1	37.2481	-6.36679	0.713976	158.549	2.34812e-36	1.0903e-34	LOC103147368	protein_coding		uncharacterized LOC103147368
103138420	97	69	54	106	0	0	0	0	0	94.9659	70	55	110.273	1	1	1.01609	0.987163	1	37.2491	-6.36634	0.724963	143.257	5.16567e-33	2.05343e-31	LOC103138420	gene=LOC103138420		apoptotic chromatin condensation inducer in the nucleus-like
107835187	186	169	147	86	0	3	1	0	0	181.21	170	148	89.6614	1	4	2.03217	0.987163	1	66.4323	-6.35305	0.577239	179.146	7.44439e-41	4.35967e-39	LOC107835187	protein_coding		uncharacterized LOC107835187
103138117	492	480	415	298	7	2	1	8	3	477.737	481	416	308.147	8	3	2.03217	8.88446	4	189.867	-6.33896	0.380617	324.124	1.83063e-72	3.25104e-70	LOC103138117	protein_coding		growth/differentiation factor 8-like
107835293	207	185	145	109	1	0	2	1	1	201.56	186	146	113.365	2	1	3.04826	1.97433	2	72.9942	-6.3367	0.538656	214.708	1.29028e-48	1.01111e-46	LOC107835293	lncRNA		uncharacterized LOC107835293
103144306	82	103	110	151	0	0	0	0	2	80.4303	104	111	156.65	1	1	1.01609	0.987163	3	51.0093	-6.33359	0.628789	170.166	6.80673e-39	3.61471e-37	LOC103144306	protein_coding		sulfotransferase family cytosolic 2B member 1-like
103140752	2679	2747	2791	2345	24	44	15	32	44	2597.03	2748	2792	2417.77	25	45	16.2574	32.5764	45	1190.96	-6.33045	0.223487	672.096	3.49756e-148	1.19568e-144	abca12	protein_coding		ATP-binding cassette, sub-family A (ABC1), member 12
103155574	1255	1308	1101	823	9	12	4	18	23	1217.11	1309	1102	849.207	10	13	5.08043	18.7561	24	505.351	-6.30184	0.304125	381.923	4.74492e-85	1.27025e-82	rph3aa	protein_coding		rabphilin 3A homolog (mouse), a
103132895	242	195	198	238	2	1	0	5	1	235.477	196	199	246.311	3	2	1.01609	5.92298	2	98.9696	-6.29078	0.452193	307.088	9.41178e-69	1.47933e-66	LOC103132895	gene=LOC103132895		probable polypeptide N-acetylgalactosaminyltransferase 8
103135599	1115	1201	846	697	15	6	1	20	15	1081.45	1202	847	719.352	16	7	2.03217	20.7304	16	434.618	-6.28114	0.367449	244.554	3.9973e-55	4.06402e-53	gabrb2a	protein_coding	gabrb2	gamma-aminobutyric acid type A receptor subunit beta2a
103129212	87	67	78	72	0	0	0	0	0	85.2755	68	79	75.2331	1	1	1.01609	0.987163	1	34.7235	-6.26389	0.698226	180.356	4.05301e-41	2.40745e-39	LOC103129212	protein_coding		Golgi reassembly-stacking protein 2-like
103136458	547	539	462	354	8	1	4	3	10	531.034	540	463	365.86	9	2	5.08043	3.94865	11	214.547	-6.25858	0.357978	343.986	8.64702e-77	1.6654e-74	elfn2a	protein_coding		extracellular leucine-rich repeat and fibronectin type III domain containing 2a
107835311	250	167	625	703	2	1	0	4	17	243.229	168	626	725.536	3	2	1.01609	4.93581	18	199.08	-6.24924	0.83246	42.1012	8.6668e-11	7.58733e-10	LOC107835311	protein_coding		uncharacterized LOC107835311
103130355	135	150	239	1492	6	5	1	6	11	131.789	151	240	1538.67	7	6	2.03217	6.91014	12	232.823	-6.24574	0.874304	37.4984	9.14861e-10	7.22302e-09	LOC103130355	protein_coding		period circadian protein homolog 2-like
103140062	481	380	343	254	4	1	3	9	2	467.077	381	344	262.801	5	2	4.06434	9.87163	3	164.313	-6.24434	0.403418	273.304	2.16225e-61	2.82944e-59	LOC103140062	protein_coding		aladin-like
107835823	132	127	109	53	0	0	1	1	0	128.882	128	110	55.6519	1	1	2.03217	1.97433	1	47.7267	-6.23715	0.647051	142.094	9.27486e-33	3.62887e-31	LOC107835823	lncRNA		uncharacterized LOC107835823
107837786	88	67	85	110	0	0	0	0	1	86.2445	68	86	114.396	1	1	1.01609	0.987163	2	40.0715	-6.20595	0.658113	168.527	1.55188e-38	8.13071e-37	LOC107837786	protein_coding		metacaspase-1-like
107835321	72	58	82	78	0	0	0	0	0	70.7399	59	83	81.4166	1	1	1.01609	0.987163	1	33.24	-6.19937	0.704354	164.513	1.1685e-37	5.86373e-36	LOC107835321	gene=LOC107835321		zinc finger protein 239-like
103134442	74	66	71	79	0	0	0	0	0	72.678	67	72	82.4472	1	1	1.01609	0.987163	1	33.2365	-6.19922	0.698491	175.42	4.84759e-40	2.77357e-38	LOC103134442	protein_coding		interleukin-1 receptor-associated kinase 4-like
103146102	178	204	143	116	1	1	1	0	3	173.458	205	144	120.579	2	2	2.03217	0.987163	4	72.6729	-6.19044	0.516843	218.506	1.91573e-49	1.56398e-47	slc25a14	protein_coding		solute carrier family 25 member 14
103141434	861	855	670	540	12	9	9	9	6	835.312	856	671	557.549	13	10	10.1609	9.87163	7	329.988	-6.18903	0.290284	493.551	2.40581e-109	1.34279e-106	LOC103141434	protein_coding		gamma-aminobutyric acid receptor subunit alpha-5-like
103135866	2915	3160	2267	2079	19	31	21	26	78	2825.72	3161	2268	2143.63	20	32	22.3539	26.6534	79	1175.37	-6.17393	0.336621	252.536	7.27136e-57	7.98653e-55	tespa1	protein_coding		thymocyte expressed, positive selection associated 1
107837803	129	73	87	52	0	0	1	0	0	125.975	74	88	54.6213	1	1	2.03217	0.987163	1	38.7351	-6.15684	0.683413	132.945	9.2962e-31	3.26369e-29	LOC107837803	lncRNA		uncharacterized LOC107837803
103133201	308	369	272	296	2	3	5	2	5	299.433	370	273	306.085	3	4	6.09651	2.96149	6	141.175	-6.14715	0.375205	381.255	6.63262e-85	1.74419e-82	LOC103133201	protein_coding		lactation elevated protein 1-like
103129340	149	115	99	87	0	0	1	2	0	145.356	116	100	90.692	1	1	2.03217	2.96149	1	51.1157	-6.1422	0.584153	189.661	3.77069e-43	2.46121e-41	LOC103129340	protein_coding		butyrophilin subfamily 2 member A2-like
103150016	103	104	63	64	0	0	0	0	1	100.78	105	64	66.9884	1	1	1.01609	0.987163	2	38.0857	-6.13225	0.666678	151.62	7.67267e-35	3.32551e-33	LOC103150016	lncRNA		uncharacterized LOC103150016
103138090	68	107	67	35	0	0	0	0	0	66.8637	108	68	37.1013	1	1	1.01609	0.987163	1	31.6631	-6.12868	0.750311	108.521	2.06664e-25	5.42424e-24	LOC103138090	lncRNA		uncharacterized LOC103138090
103143285	81	91	61	43	0	0	0	0	0	79.4612	92	62	45.346	1	1	1.01609	0.987163	1	31.5345	-6.12291	0.726384	130.09	3.91661e-30	1.31916e-28	LOC103143285	lncRNA		uncharacterized LOC103143285
103133103	55	83	73	61	0	0	0	0	0	54.2662	84	74	63.8966	1	1	1.01609	0.987163	1	31.2407	-6.10832	0.709226	151.258	9.20373e-35	3.97651e-33	LOC103133103	protein_coding		rho guanine nucleotide exchange factor 7-like
103155395	307	2101	5887	92	19	3	49	21	55	298.464	2102	5888	95.8449	20	4	50.8043	21.7176	56	948.537	-6.10262	1.10943	21.4795	3.57624e-06	1.73201e-05	LOC103155395	protein_coding		kallikrein-12-like
103142817	187	176	113	119	0	0	2	2	2	182.179	177	114	123.671	1	1	3.04826	2.96149	3	67.54	-6.08316	0.520794	203.518	3.56574e-46	2.57307e-44	LOC103142817	protein_coding		nucleoside diphosphate-linked moiety X motif 19-like
103138028	62	68	68	67	0	0	0	0	0	61.0495	69	69	70.0802	1	1	1.01609	0.987163	1	30.4592	-6.07106	0.698895	166.137	5.16395e-38	2.63487e-36	LOC103138028	protein_coding		presequence protease, mitochondrial-like
103142447	566	596	492	449	0	5	20	1	8	549.445	597	493	463.766	1	6	21.3378	1.97433	9	238.058	-6.06772	0.48168	132.432	1.20359e-30	4.20397e-29	LOC103142447	protein_coding		olfactomedin-4-like
107833582	72	31	94	66	0	0	0	0	0	70.7399	32	95	69.0496	1	1	1.01609	0.987163	1	30.1992	-6.05875	0.752153	104.626	1.4749e-24	3.68711e-23	LOC107833582	protein_coding		oocyte zinc finger protein XlCOF6-like
103134633	115	152	147	113	2	0	0	0	3	112.409	153	148	117.487	3	1	1.01609	0.987163	4	60.0999	-6.05146	0.528246	216.322	5.73723e-49	4.57457e-47	LOC103134633	protein_coding		uncharacterized protein K02A2.6-like
107833282	76	76	62	46	0	0	0	0	0	74.616	77	63	48.4378	1	1	1.01609	0.987163	1	29.7841	-6.03903	0.712375	142.954	6.01697e-33	2.38145e-31	LOC107833282	protein_coding		glyoxal reductase-like
103134718	350	256	273	370	4	6	3	5	1	340.133	257	274	382.349	5	7	4.06434	5.92298	2	141.941	-6.02815	0.379019	321.435	7.05065e-72	1.22043e-69	jagn1a	protein_coding		jagunal homolog 1a
103142611	478	546	540	703	5	8	3	17	6	464.17	547	541	725.536	6	9	4.06434	17.7689	7	257.949	-6.01736	0.340077	310.909	1.38392e-69	2.28005e-67	LOC103142611	protein_coding		ral guanine nucleotide dissociation stimulator-like 1
107838342	76	73	67	40	0	0	0	0	0	74.616	74	68	42.2542	1	1	1.01609	0.987163	1	29.3193	-6.01599	0.719688	132.559	1.12894e-30	3.94827e-29	LOC107838342	lncRNA		uncharacterized LOC107838342
103146626	221	196	142	163	2	1	1	1	4	215.127	197	143	169.017	3	2	2.03217	1.97433	5	82.0167	-6.01412	0.462067	252.103	9.03784e-57	9.84765e-55	LOC103146626	protein_coding		deoxycytidylate deaminase-like
103146706	71	71	71	42	0	0	0	0	0	69.7708	72	72	44.3154	1	1	1.01609	0.987163	1	29.2322	-6.0115	0.715254	137.722	8.38202e-32	3.1489e-30	LOC103146706	lncRNA		uncharacterized LOC103146706
103130934	1743	1782	1217	939	19	18	17	33	19	1690.01	1783	1218	968.755	20	19	18.2895	33.5635	20	641.179	-5.99482	0.270028	423.67	3.87822e-94	1.3956e-91	LOC103130934	protein_coding		transmembrane protease serine 9-like
103143702	130	130	116	126	2	0	0	3	0	126.944	131	117	130.885	3	1	1.01609	3.94865	1	57.3104	-5.98227	0.516797	238.657	7.71779e-54	7.4061e-52	LOC103143702	protein_coding		protein Hook homolog 2-like
103136121	1172	602	423	1137	6	11	21	3	21	1136.68	603	424	1172.81	7	12	22.3539	3.94865	22	378.2	-5.95514	0.443918	143.117	5.54243e-33	2.19681e-31	LOC103136121	protein_coding		actin, alpha cardiac
103146786	278	344	230	188	6	3	1	5	1	270.362	345	231	194.782	7	4	2.03217	5.92298	2	118.011	-5.95387	0.419699	241.445	1.90412e-54	1.90754e-52	LOC103146786	protein_coding		claudin-20-like
107838555	272	50	75	197	0	0	2	1	4	264.548	51	76	204.057	1	1	3.04826	1.97433	5	67.5141	-5.95371	0.661436	79.5667	4.66207e-19	8.10572e-18	LOC107838555	protein_coding		deleted in malignant brain tumors 1 protein-like
103154479	1454	1625	936	687	8	11	47	10	13	1409.95	1626	937	709.046	9	12	48.7721	10.8588	14	530.737	-5.95262	0.440391	140.759	1.81639e-32	7.0563e-31	zmp:0000001267	protein_coding		b(0,+)-type amino acid transporter 1-like
103131112	737	723	776	826	21	9	2	6	19	715.151	724	777	852.298	22	10	3.04826	6.91014	20	347.823	-5.95111	0.346606	259.075	2.73041e-58	3.1508e-56	LOC103131112	protein_coding		cadherin-7-like
103146437	66	85	52	41	0	0	0	0	0	64.9257	86	53	43.2848	1	1	1.01609	0.987163	1	28.0237	-5.94926	0.726778	121.744	2.62678e-28	8.04477e-27	LOC103146437	protein_coding		C-type lectin domain family 1 member A-like
103141113	94	72	90	83	0	0	0	2	0	92.0588	73	91	86.5696	1	1	1.01609	2.96149	1	38.8451	-5.93484	0.60703	182.452	1.41304e-41	8.66486e-40	LOC103141113	protein_coding		protein lifeguard 2-like
103136966	159	183	248	185	4	2	0	2	3	155.046	184	249	191.69	5	3	1.01609	2.96149	4	88.4126	-5.92832	0.44489	246.434	1.55543e-55	1.60526e-53	mc2r	protein_coding		melanocortin 2 receptor
103150369	290	271	234	225	2	6	1	3	4	281.991	272	235	232.913	3	7	2.03217	3.94865	5	115.876	-5.92635	0.382664	344.469	6.78516e-77	1.31608e-74	LOC103150369	protein_coding		chromosome unknown open reading frame, human C7orf31
103130765	83	71	53	33	0	0	0	0	0	81.3993	72	54	35.0401	1	1	1.01609	0.987163	1	27.4936	-5.92161	0.738539	109.932	1.01387e-25	2.72898e-24	LOC103130765	lncRNA		uncharacterized LOC103130765
103138076	343	295	204	128	1	6	5	2	1	333.35	296	205	132.946	2	7	6.09651	2.96149	2	109.706	-5.91614	0.476319	162.398	3.38712e-37	1.64537e-35	LOC103138076	lncRNA		uncharacterized LOC103138076
103132032	315	247	285	202	5	1	6	5	0	306.217	248	286	209.21	6	2	7.1126	5.92298	1	119.051	-5.89694	0.400315	270.962	7.00109e-61	9.07455e-59	LOC103132032	protein_coding		lactosylceramide 1,3-N-acetyl-beta-D-glucosaminyltransferase A-like
107837499	72	69	64	30	0	0	0	0	0	70.7399	70	65	31.9483	1	1	1.01609	0.987163	1	26.9657	-5.89294	0.737464	109.668	1.15873e-25	3.09816e-24	LOC107837499	lncRNA		uncharacterized LOC107837499
103156061	899	852	648	495	10	9	9	19	9	872.136	853	649	511.173	11	10	10.1609	19.7433	10	327.357	-5.88632	0.30217	365.745	1.5797e-81	3.69258e-79	LOC103156061	protein_coding	sstr3	somatostatin receptor 3
107835942	79	64	56	33	0	0	0	0	0	77.5232	65	57	35.0401	1	1	1.01609	0.987163	1	26.6185	-5.874	0.73269	112.948	2.21468e-26	6.17423e-25	LOC107835942	lncRNA		uncharacterized LOC107835942
103134940	734	685	544	418	4	14	5	22	1	712.244	686	545	431.817	5	15	6.09651	22.7047	2	269.54	-5.86651	0.439987	148.464	3.75564e-34	1.5802e-32	srrm4	protein_coding		serine/arginine repetitive matrix 4
103133068	107	94	84	85	0	0	2	0	1	104.656	95	85	88.6308	1	1	3.04826	0.987163	2	42.3692	-5.865	0.57186	193.99	4.28104e-44	2.86966e-42	LOC103133068	protein_coding		ras-related protein Rap-1b
103156473	93	72	56	51	0	1	0	0	0	91.0897	73	57	53.5907	1	2	1.01609	0.987163	1	31.1871	-5.83855	0.667376	135.449	2.63397e-31	9.57933e-30	LOC103156473	protein_coding		retinol dehydrogenase 8-like
103151768	110	90	117	89	0	0	1	2	1	107.563	91	118	92.7531	1	1	2.03217	2.96149	2	46.4789	-5.82866	0.546631	198.868	3.68831e-45	2.5931e-43	LOC103151768	protein_coding		scavenger receptor class B member 1-like
103143044	69	76	44	35	0	0	0	0	0	67.8328	77	45	37.1013	1	1	1.01609	0.987163	1	25.7708	-5.82604	0.735625	108.482	2.108e-25	5.52749e-24	LOC103143044	protein_coding		G-protein coupled receptor 55-like
103141003	260	231	223	366	7	4	2	5	1	252.919	232	224	378.227	8	5	3.04826	5.92298	2	123.457	-5.82295	0.403929	240.04	3.85559e-54	3.78462e-52	srl	protein_coding		sarcalumenin
103130527	113	107	69	70	3	0	0	0	0	110.471	108	70	73.1719	4	1	1.01609	0.987163	1	41.0717	-5.82002	0.598755	148.759	3.23741e-34	1.36636e-32	LOC103130527	lncRNA		uncharacterized LOC103130527
103140128	107	102	65	84	0	0	0	0	3	104.656	103	66	87.6002	1	1	1.01609	0.987163	4	41.0289	-5.81824	0.591832	157.617	3.7522e-36	1.72759e-34	alg5	protein_coding		ALG5 dolichyl-phosphate beta-glucosyltransferase
107834698	70	55	53	43	0	0	0	0	0	68.8018	56	54	45.346	1	1	1.01609	0.987163	1	25.4612	-5.80828	0.710964	132.428	1.20612e-30	4.20742e-29	LOC107834698	lncRNA		uncharacterized LOC107834698
103140761	52	59	57	52	0	0	0	0	0	51.3591	60	58	54.6213	1	1	1.01609	0.987163	1	25.4426	-5.80627	0.702819	143.219	5.26533e-33	2.09001e-31	LOC103140761	protein_coding		uncharacterized LOC103140761
103136352	619	677	415	356	5	7	20	3	6	600.805	678	416	367.921	6	8	21.3378	3.94865	7	234.335	-5.80366	0.400427	186.607	1.75007e-42	1.10537e-40	neu4	protein_coding		sialidase 4
103152314	934	661	645	360	7	19	9	0	18	906.052	662	646	372.043	8	20	10.1609	0.987163	19	293.805	-5.79782	0.452077	134.205	4.92769e-31	1.76397e-29	LOC103152314	lncRNA		uncharacterized LOC103152314
107837159	64	102	23	74	0	0	1	0	0	62.9876	103	24	77.2943	1	1	2.03217	0.987163	1	30.3668	-5.79746	0.73744	83.0835	7.86613e-20	1.4342e-18	LOC107837159	lncRNA		uncharacterized LOC107837159
103137311	1152	1085	878	823	7	19	34	3	21	1117.3	1086	879	849.207	8	20	35.563	3.94865	22	446.78	-5.78093	0.395276	171.36	3.73369e-39	2.02203e-37	LOC103137311	protein_coding		transmembrane protein 33-like
103132654	165	160	156	174	1	2	2	1	4	160.861	161	157	180.353	2	3	3.04826	1.97433	5	74.9152	-5.7785	0.434651	282.993	1.67234e-63	2.29833e-61	LOC103132654	protein_coding		VIP36-like protein
103135600	1130	1097	683	682	17	26	7	14	13	1095.98	1098	684	703.893	18	27	8.12868	14.8074	14	407.09	-5.77118	0.306295	313.307	4.15785e-70	7.06292e-68	atp10b	protein_coding		ATPase phospholipid transporting 10B
103138892	78	86	46	48	0	1	0	0	0	76.5541	87	47	50.4989	1	2	1.01609	0.987163	1	29.6729	-5.76488	0.678054	120.753	4.32825e-28	1.30511e-26	LOC103138892	lncRNA		uncharacterized LOC103138892
107838493	77	48	49	40	0	0	0	0	0	75.5851	49	50	42.2542	1	1	1.01609	0.987163	1	24.6492	-5.76069	0.723052	116.869	3.0665e-27	8.83728e-26	LOC107838493	lncRNA		uncharacterized LOC107838493
107834952	34	22	67	129	0	0	0	0	1	33.9164	23	68	133.977	1	1	1.01609	0.987163	2	29.4329	-5.75149	0.790595	63.1364	1.92879e-15	2.52879e-14	LOC107834952	protein_coding		uncharacterized LOC107834952
103155943	598	705	456	340	2	11	16	10	5	580.455	706	457	351.431	3	12	17.2735	10.8588	6	238.224	-5.7376	0.37677	210.108	1.30097e-47	9.93858e-46	LOC103155943	protein_coding		homeobox protein otx5-like
103154405	817	401	468	196	7	7	10	11	4	792.674	402	469	203.026	8	8	11.1769	11.846	5	212.303	-5.7282	0.428753	156.192	7.68446e-36	3.46802e-34	LOC103154405	lncRNA		uncharacterized LOC103154405
103146868	1838	1542	1327	1340	37	13	7	24	58	1782.06	1543	1328	1382.02	38	14	8.12868	24.6791	59	686.544	-5.71257	0.391835	164.781	1.02149e-37	5.16389e-36	LOC103146868	lncRNA		uncharacterized LOC103146868
103133311	468	579	450	508	15	5	5	7	11	454.48	580	451	524.571	16	6	6.09651	7.8973	12	228.672	-5.70941	0.298386	401.936	2.08737e-89	6.34304e-87	LOC103133311	gene=LOC103133311		tyrosine-protein kinase Fer-like
103153316	1347	404	1113	121	9	9	20	10	18	1306.27	405	1114	125.732	10	10	21.3378	10.8588	19	335.799	-5.69589	0.545831	84.7529	3.38083e-20	6.29852e-19	nptx1l	protein_coding		neuronal pentraxin 1 like
103148158	61	61	53	29	0	0	0	0	0	60.0805	62	54	30.9177	1	1	1.01609	0.987163	1	23.5557	-5.69354	0.730725	107.074	4.28925e-25	1.10044e-23	LOC103148158	lncRNA		uncharacterized LOC103148158
103132972	154	171	132	112	3	0	1	3	2	150.201	172	133	116.457	4	1	2.03217	3.94865	3	65.071	-5.67345	0.464522	218.889	1.58013e-49	1.29774e-47	LOC103132972	protein_coding		uncharacterized LOC103132972
103135066	447	398	300	357	6	8	3	7	8	434.13	399	301	368.951	7	9	4.06434	7.8973	9	171.116	-5.66606	0.318961	376.492	7.22307e-84	1.86362e-81	susd5	protein_coding		sushi domain containing 5
103150741	110	165	115	93	3	0	1	3	0	107.563	166	116	96.8755	4	1	2.03217	3.94865	1	55.38	-5.6629	0.512497	170.592	5.49301e-39	2.93989e-37	LOC103150741	protein_coding		inward rectifier potassium channel 2-like
103131260	2235	1965	1490	1493	24	20	38	43	49	2166.77	1966	1491	1539.7	25	21	39.6273	43.4352	50	815.837	-5.64399	0.245337	442.733	2.75137e-98	1.1944e-95	LOC103131260	protein_coding		oocyte zinc finger protein XlCOF6.1-like
103144752	62	61	64	49	0	0	0	0	1	61.0495	62	65	51.5295	1	1	1.01609	0.987163	2	27.2869	-5.64083	0.65196	144.164	3.27092e-33	1.31168e-31	LOC103144752	protein_coding		mediator of RNA polymerase II transcription subunit 6-like
103133287	84	105	110	57	3	0	0	1	0	82.3684	106	111	59.7742	4	1	1.01609	1.97433	1	40.9037	-5.64023	0.57921	139.192	3.99915e-32	1.5233e-30	LOC103133287	protein_coding		zinc transporter 1-like
103143295	439	167	317	300	3	3	1	8	11	426.377	168	318	310.208	4	4	2.03217	8.88446	12	139.278	-5.62488	0.443284	152.752	4.34054e-35	1.89935e-33	LOC103143295	protein_coding		protein FAM49A-like
107836103	62	58	45	29	0	0	0	0	0	61.0495	59	46	30.9177	1	1	1.01609	0.987163	1	22.4412	-5.622	0.730966	103.918	2.10875e-24	5.23817e-23	LOC107836103	lncRNA		uncharacterized LOC107836103
103151311	440	517	369	326	8	2	2	11	14	427.346	518	370	337.003	9	3	3.04826	11.846	15	188.249	-5.62108	0.368269	226.026	4.38634e-51	3.82045e-49	si:rp71-17i16.5	protein_coding		phosphatidylinositol 4,5-bisphosphate 3-kinase catalytic subunit
107838577	73	63	53	44	0	0	0	0	1	71.7089	64	54	46.3766	1	1	1.01609	0.987163	2	26.8987	-5.62009	0.661621	130.792	2.74998e-30	9.31961e-29	LOC107838577	lncRNA		uncharacterized LOC107838577
103143456	445	949	485	362	9	8	18	3	14	432.192	950	486	374.104	10	9	19.3056	3.94865	15	255.506	-5.61558	0.406437	163.381	2.06529e-37	1.01225e-35	klhl43	protein_coding		kelch-like family member 43
103139934	289	280	172	160	1	7	4	3	3	281.021	281	173	165.925	2	8	5.08043	3.94865	4	102.664	-5.61281	0.422274	199.336	2.91607e-45	2.07147e-43	ccdc169	protein_coding		coiled-coil domain containing 169
103155962	883	829	754	772	8	13	26	13	18	856.631	830	755	796.646	9	14	27.4343	13.8203	19	369.059	-5.60571	0.248412	514.072	8.24831e-114	5.12688e-111	LOC103155962	protein_coding		glioma tumor suppressor candidate region gene 2 protein-like
103152379	48	54	59	67	0	0	1	0	0	47.4829	55	60	70.0802	1	1	2.03217	0.987163	1	26.5092	-5.59654	0.65853	133.046	8.83593e-31	3.11009e-29	LOC103152379	protein_coding		glucocorticoid-induced transcript 1 protein-like
103136605	66	69	66	64	0	0	2	0	0	64.9257	70	67	66.9884	1	1	3.04826	0.987163	1	30.6611	-5.58413	0.607767	157.322	4.35386e-36	1.9912e-34	LOC103136605	protein_coding		elongator complex protein 4-like
103139465	38	15	15	117	0	0	0	0	0	37.7925	16	16	121.61	1	1	1.01609	0.987163	1	21.8228	-5.57864	0.894911	44.5437	2.48741e-11	2.30369e-10	LOC103139465	lncRNA		uncharacterized LOC103139465
103140106	24	15	46	99	0	0	0	0	0	24.226	16	47	103.059	1	1	1.01609	0.987163	1	21.6987	-5.57	0.847069	53.5794	2.48346e-13	2.76548e-12	LOC103140106	lncRNA		uncharacterized LOC103140106
103141600	77	27	44	39	0	0	0	0	0	75.5851	28	45	41.2236	1	1	1.01609	0.987163	1	21.6458	-5.56857	0.752727	87.3234	9.21508e-21	1.79888e-19	gpr139	protein_coding		G protein-coupled receptor 139
103140118	65	58	74	60	0	2	0	0	0	63.9566	59	75	62.866	1	3	1.01609	0.987163	1	29.7584	-5.54072	0.612573	147.688	5.55025e-34	2.31041e-32	smad9	protein_coding		SMAD family member 9
103142455	1464	1515	1129	966	27	21	16	30	38	1419.64	1516	1130	996.581	28	22	17.2735	30.602	39	577.678	-5.52988	0.242735	460.458	3.82056e-102	1.83313e-99	fam169b	protein_coding		family with sequence similarity 169 member B
103145017	94	104	118	152	1	2	0	1	4	92.0588	105	119	157.68	2	3	1.01609	1.97433	5	54.0811	-5.50842	0.496656	168.76	1.38026e-38	7.24545e-37	hsd3b7	protein_coding		hydroxy-delta-5-steroid dehydrogenase, 3 beta- and steroid delta-isomerase
103151389	515	424	248	182	2	5	7	6	13	500.024	425	249	188.598	3	6	8.12868	6.91014	14	155.629	-5.48522	0.434139	145.882	1.37797e-33	5.5997e-32	LOC103151389	lncRNA		uncharacterized LOC103151389
103147063	205	187	122	95	1	5	4	2	0	199.622	188	123	98.9367	2	6	5.08043	2.96149	1	69.6223	-5.48489	0.483949	148.154	4.38995e-34	1.8386e-32	LOC103147063	protein_coding		vegetative cell wall protein gp1-like
103143854	66	101	52	29	0	0	1	1	0	64.9257	102	53	30.9177	1	1	2.03217	1.97433	1	28.65	-5.48482	0.680686	88.0545	6.36757e-21	1.25647e-19	LOC103143854	protein_coding		peroxisomal membrane protein 11C-like
103143228	601	775	513	402	2	46	5	6	0	583.362	776	514	415.328	3	47	6.09651	6.91014	1	261.411	-5.48202	0.92917	26.5224	2.605e-07	1.49359e-06	uroc1	protein_coding		urocanate hydratase 1
103144912	12186	10666	8449	7661	117	727	18	171	50	11809.7	10667	8450	7896.38	118	728	19.3056	169.792	51	4434.35	-5.48159	0.898991	27.7316	1.39366e-07	8.32572e-07	LOC103144912	protein_coding		uncharacterized LOC103144912
103150448	124	92	103	71	0	1	0	2	3	121.13	93	104	74.2025	1	2	1.01609	2.96149	4	44.8122	-5.47877	0.522512	162.237	3.67206e-37	1.77433e-35	rnf126	protein_coding		ring finger protein 126
103133377	92	83	101	39	0	0	3	0	1	90.1207	84	102	41.2236	1	1	4.06434	0.987163	2	36.2662	-5.46019	0.605515	108.343	2.26057e-25	5.90491e-24	LOC103133377	protein_coding		uncharacterized LOC103133377
103129934	507	697	546	428	7	15	11	11	14	492.272	698	547	442.123	8	16	12.193	11.846	15	249.159	-5.43355	0.282536	379.439	1.64818e-84	4.29297e-82	dnajc5b	protein_coding		DnaJ heat shock protein family (Hsp40) member C5 beta
103143886	269	328	280	256	5	3	8	11	1	261.641	329	281	264.862	6	4	9.14477	11.846	2	129.944	-5.42747	0.352289	269.689	1.32672e-60	1.69554e-58	sorcs3	protein_coding		sortilin related VPS10 domain containing receptor 3
107835312	103	82	161	131	0	0	0	0	9	100.78	83	162	136.038	1	1	1.01609	0.987163	10	55.0913	-5.42613	0.586991	89.2774	3.43159e-21	6.8856e-20	LOC107835312	lncRNA		uncharacterized LOC107835312
103132560	344	308	201	174	10	4	6	4	1	334.319	309	202	180.353	11	5	7.1126	4.93581	2	117.302	-5.41624	0.409351	179.746	5.50585e-41	3.23132e-39	LOC103132560	protein_coding		protein FAM185A-like
103132911	338	288	207	158	3	9	0	4	8	328.504	289	208	163.864	4	10	1.01609	4.93581	9	113.147	-5.41503	0.430179	158.705	2.17065e-36	1.01133e-34	LOC103132911	protein_coding		high affinity choline transporter 1-like
103130446	98	129	95	84	1	0	0	3	3	95.9349	130	96	87.6002	2	1	1.01609	3.94865	4	46.8333	-5.41489	0.502551	169.372	1.01464e-38	5.36738e-37	LOC103130446	protein_coding		hepatitis A virus cellular receptor 2 homolog
103148370	56	44	45	22	0	0	0	0	0	55.2353	45	46	23.7036	1	1	1.01609	0.987163	1	19.438	-5.40931	0.740718	88.8891	4.17576e-21	8.3299e-20	LOC103148370	protein_coding		dystrobrevin beta-like
103138146	122	114	93	75	0	3	0	1	3	119.192	115	94	78.3249	1	4	1.01609	1.97433	4	46.5008	-5.40411	0.505609	164.284	1.31125e-37	6.54404e-36	LOC103138146	lncRNA		uncharacterized LOC103138146
103146410	58	98	84	27	0	2	1	0	0	57.1733	99	85	28.8565	1	3	2.03217	0.987163	1	30.8944	-5.39783	0.661417	84.4003	4.04081e-20	7.49743e-19	LOC103146410	protein_coding		major histocompatibility complex class I-related gene protein-like
103139909	77	96	51	43	0	1	1	0	1	75.5851	97	52	45.346	1	2	2.03217	0.987163	2	30.8834	-5.39766	0.618058	110.064	9.48765e-26	2.56401e-24	LOC103139909	protein_coding		transmembrane protein 182-like
103150010	369	467	235	176	2	5	2	2	21	358.545	468	236	182.415	3	6	3.04826	2.96149	22	142.441	-5.39389	0.544284	83.4536	6.52279e-20	1.19406e-18	LOC103150010	lncRNA		uncharacterized LOC103150010
103148028	584	569	441	347	16	7	10	10	10	566.888	570	442	358.645	17	8	11.1769	10.8588	11	221.73	-5.38328	0.298418	331.061	5.64428e-74	1.04301e-71	opn8b	protein_coding		opsin 8, group member b
103132571	215	234	142	141	4	1	1	9	2	209.313	235	143	146.344	5	2	2.03217	9.87163	3	83.9511	-5.38308	0.442149	164.232	1.34604e-37	6.69325e-36	chrm4a	gene=LOC103132571		cholinergic receptor, muscarinic 4a
103140890	31	24	54	247	1	3	0	1	1	31.0093	25	55	255.586	2	4	1.01609	1.97433	2	41.954	-5.38009	0.781683	44.2824	2.84267e-11	2.61238e-10	LOC103140890	protein_coding		ceramide synthase 2-like
103133324	52	33	81	63	0	0	0	0	2	51.3591	34	82	65.9578	1	1	1.01609	0.987163	3	26.7022	-5.37961	0.657668	97.5955	5.13196e-23	1.18243e-21	LOC103133324	protein_coding		1-phosphatidylinositol 4,5-bisphosphate phosphodiesterase delta-1-like
103156439	1543	1697	1297	1138	39	50	23	21	33	1496.2	1698	1298	1173.84	40	51	24.3861	21.7176	34	648.571	-5.37137	0.24087	429.48	2.1091e-95	8.01135e-93	LOC103156439	protein_coding		E3 ubiquitin-protein ligase TRIM39-like
103132960	31	24	56	50	0	0	0	0	0	31.0093	25	57	52.5601	1	1	1.01609	0.987163	1	18.9525	-5.36962	0.750382	81.9619	1.38739e-19	2.50123e-18	LOC103132960	lncRNA		uncharacterized LOC103132960
103134494	147	150	114	113	0	5	4	1	1	143.418	151	115	117.487	1	6	5.08043	1.97433	2	60.3289	-5.36195	0.449056	194.243	3.76955e-44	2.53301e-42	LOC103134494	lncRNA		uncharacterized LOC103134494
103134355	557	512	391	350	10	11	12	8	9	540.724	513	392	361.737	11	12	13.2091	8.88446	10	206.951	-5.35914	0.288889	368.734	3.53049e-82	8.77775e-80	LOC103134355	protein_coding		tetratricopeptide repeat protein 21B-like
103148067	528	561	499	262	14	15	7	9	7	512.622	562	500	271.045	15	16	8.12868	9.87163	8	211.408	-5.33868	0.337321	236.973	1.79737e-53	1.70091e-51	LOC103148067	protein_coding		succinate receptor 1-like
103156940	733	656	607	587	14	13	26	9	13	711.275	657	608	605.987	15	14	27.4343	9.87163	14	295.841	-5.3318	0.256298	438.081	2.83219e-97	1.12257e-94	LOC103156940	protein_coding		NEDD4-binding protein 1-like
103138789	35	47	33	42	0	0	0	0	0	34.8854	48	34	44.3154	1	1	1.01609	0.987163	1	18.4671	-5.33133	0.717554	102.303	4.76466e-24	1.1614e-22	LOC103138789	protein_coding		ubiquitin thioesterase OTUB2-like
103134156	43	52	74	51	0	1	0	0	1	42.6377	53	75	53.5907	1	2	1.01609	0.987163	2	25.6924	-5.32225	0.630672	115.667	5.62205e-27	1.60498e-25	LOC103134156	protein_coding		cystatin-like
107834969	284	243	166	201	2	5	3	4	9	276.176	244	167	208.179	3	6	4.06434	4.93581	10	102.595	-5.3205	0.381735	221.891	3.49851e-50	2.92602e-48	LOC107834969	protein_coding		uncharacterized LOC107834969
103143317	33501	12556	74523	71938	2497	195	170	2926	312	32464.8	12557	74524	74139.6	2498	196	173.751	2889.43	313	22195.1	-5.31774	0.91371	25.6057	4.18808e-07	2.33027e-06	LOC103143317	protein_coding		coagulation factor XI-like
103134832	3276	3417	2500	2212	81	84	94	56	37	3175.54	3418	2501	2280.7	82	85	96.5281	56.2683	38	1303.67	-5.31303	0.245242	376.432	7.44216e-84	1.9022e-81	cacnb4a	protein_coding	cacnb4	calcium channel, voltage-dependent, beta 4a subunit
103153637	1062	1053	697	643	16	40	14	18	16	1030.09	1054	698	663.7	17	41	15.2413	18.7561	17	394.976	-5.30415	0.308052	255.657	1.51752e-57	1.72211e-55	LOC103153637	protein_coding	capn9	calpain-9
103143938	5951	6765	6136	3775	98	143	124	136	212	5767.72	6766	6137	3891.51	99	144	127.011	135.241	213	2586.72	-5.29518	0.227332	424.798	2.20391e-94	8.03664e-92	aoc1	protein_coding		amine oxidase copper containing 1
103135932	57	48	43	35	0	0	0	1	0	56.2043	49	44	37.1013	1	1	1.01609	1.97433	1	21.3662	-5.27886	0.664421	110.808	6.52024e-26	1.78679e-24	LOC103135932	protein_coding		high affinity cAMP-specific and IBMX-insensitive 3',5'-cyclic phosphodiesterase 8B-like
103132264	44	57	297	209	1	0	1	3	10	43.6068	58	298	216.424	2	1	2.03217	3.94865	11	70.668	-5.2672	0.701896	49.05	2.49516e-12	2.53117e-11	LOC103132264	protein_coding		perforin-1-like
103155927	43	18	72	76	0	2	0	0	0	42.6377	19	73	79.3555	1	3	1.01609	0.987163	1	24.5552	-5.25461	0.716834	66.7923	3.01668e-16	4.19864e-15	LOC103155927	protein_coding		protein NLRC3-like
103134014	200	347	151	122	7	0	3	6	6	194.777	348	152	126.763	8	1	4.06434	6.91014	7	94.2793	-5.24951	0.473985	118.905	1.09845e-27	3.26185e-26	gdf10a	protein_coding		growth differentiation factor 10a
103140848	581	415	387	346	10	8	6	15	13	563.981	416	388	357.615	11	9	7.1126	15.7946	14	198.056	-5.24255	0.300684	311.678	9.41391e-70	1.57951e-67	LOC103140848	protein_coding	tmem200b	uncharacterized LOC103140848
103132513	108	74	181	995	3	5	14	16	3	105.625	75	182	1026.47	4	6	15.2413	16.7818	4	159.457	-5.23746	0.897272	26.8076	2.24756e-07	1.30285e-06	LOC103132513	protein_coding		cholecystokinin-like
103133826	300	195	240	257	9	5	2	9	3	291.681	196	241	265.892	10	6	3.04826	9.87163	4	114.166	-5.23603	0.356386	243.544	6.63836e-55	6.69936e-53	pclob	protein_coding		piccolo presynaptic cytomatrix protein b
103153406	90	101	75	33	2	0	0	3	0	88.1826	102	76	35.0401	3	1	1.01609	3.94865	1	34.5764	-5.2359	0.603599	92.7905	5.81324e-22	1.23821e-20	LOC103153406	protein_coding		trafficking protein particle complex subunit 9-like
103139022	52	46	37	40	0	1	0	0	0	51.3591	47	38	42.2542	1	2	1.01609	0.987163	1	20.513	-5.21732	0.661015	110.872	6.31275e-26	1.73341e-24	LOC103139022	protein_coding		complement C1q-like protein 2
103150368	274	247	215	156	5	8	5	3	4	266.486	248	216	161.803	6	9	6.09651	3.94865	5	102.482	-5.21553	0.365296	236.055	2.85014e-53	2.66947e-51	pde11al	protein_coding		phosphodiesterase 11a, like
107838440	43	40	33	29	0	0	0	0	0	42.6377	41	34	30.9177	1	1	1.01609	0.987163	1	17.0621	-5.21483	0.717462	97.2148	6.22004e-23	1.42711e-21	LOC107838440	protein_coding		N-sulphoglucosamine sulphohydrolase-like
103138788	41	35	33	63	0	1	0	0	0	40.6997	36	34	65.9578	1	2	1.01609	0.987163	1	20.2956	-5.19996	0.686453	90.7905	1.59721e-21	3.27943e-20	LOC103138788	protein_coding		ATP-dependent RNA helicase DDX24-like
103133973	66	64	45	54	0	2	0	1	0	64.9257	65	46	56.6825	1	3	1.01609	1.97433	1	26.7332	-5.18344	0.589288	125.449	4.0592e-29	1.29087e-27	LOC103133973	protein_coding		potassium channel subfamily K member 13-like
103144305	1687	1785	1225	898	54	19	34	54	26	1635.74	1786	1226	926.501	55	20	35.563	54.2939	27	640.677	-5.18221	0.304178	238.38	8.86991e-54	8.45237e-52	LOC103144305	protein_coding		neuritin-like
103151608	1019	1055	768	580	22	21	9	27	34	988.42	1056	769	598.773	23	22	10.1609	27.6406	35	392.222	-5.1771	0.298257	261.646	7.51239e-59	8.9719e-57	LOC103151608	protein_coding		GTPase HRas-like
103155670	35	34	72	57	0	0	0	1	1	34.8854	35	73	59.7742	1	1	1.01609	1.97433	2	23.2945	-5.17642	0.658915	89.3881	3.24484e-21	6.53965e-20	ankrd34bb	protein_coding		ankyrin repeat domain 34Bb
103131055	28	20	49	43	0	0	0	0	0	28.1021	21	50	45.346	1	1	1.01609	0.987163	1	16.6057	-5.17273	0.75303	74.3042	6.69621e-18	1.06412e-16	LOC103131055	protein_coding		beta-1,4-galactosyltransferase 1-like
103144919	32	17	64	83	0	1	1	0	0	31.9783	18	65	86.5696	1	2	2.03217	0.987163	1	23.1741	-5.16703	0.731618	60.2667	8.2835e-15	1.0321e-13	LOC103144919	protein_coding		uncharacterized LOC103144919
103136620	143	166	134	126	4	1	4	4	2	139.542	167	135	130.885	5	2	5.08043	4.93581	3	65.827	-5.16014	0.400411	227.558	2.03181e-51	1.79251e-49	LOC103136620	protein_coding		histone-lysine N-methyltransferase SETDB1-B-like
107838060	186	166	177	127	0	10	7	0	1	181.21	167	178	131.916	1	11	8.12868	0.987163	2	75.6935	-5.15731	0.480161	117.295	2.47391e-27	7.17487e-26	LOC107838060	lncRNA		uncharacterized LOC107838060
103135149	85	54	50	35	0	0	3	0	0	83.3374	55	51	37.1013	1	1	4.06434	0.987163	1	26.0545	-5.14368	0.627259	93.7035	3.66514e-22	7.92394e-21	LOC103135149	protein_coding		39S ribosomal protein L53, mitochondrial-like
103148260	20	33	54	84	0	0	0	0	2	20.3498	34	55	87.6002	1	1	1.01609	0.987163	3	22.6615	-5.13422	0.721123	62.5478	2.60062e-15	3.37082e-14	LOC103148260	protein_coding		cdc42 effector protein 3-like
103146436	360	660	1164	1048	28	27	24	24	8	349.823	661	1165	1081.09	29	28	25.4021	24.6791	9	374.777	-5.13219	0.388549	143.981	3.58768e-33	1.4345e-31	si:dkey-14o18.2	protein_coding		neuronal pentraxin-1-like
103142429	99	86	60	33	0	4	1	0	0	96.904	87	61	35.0401	1	5	2.03217	0.987163	1	32.2182	-5.12844	0.610515	85.6581	2.13902e-20	4.04844e-19	LOC103142429	lncRNA		uncharacterized LOC103142429
103132447	1813	2123	1632	1213	36	40	45	42	74	1757.84	2124	1633	1251.14	37	41	46.7399	42.448	75	778.685	-5.12615	0.23728	394.032	1.09682e-87	3.26052e-85	LOC103132447	protein_coding		phosphatidylinositol 4,5-bisphosphate 3-kinase catalytic subunit
103154811	261	260	215	211	7	3	2	7	10	253.888	261	216	218.485	8	4	3.04826	7.8973	11	109.258	-5.12544	0.338336	271.075	6.6162e-61	8.61649e-59	abcg2b	protein_coding		ATP-binding cassette, sub-family G (WHITE), member 2b
107834831	42	56	29	35	0	0	0	0	1	41.6687	57	30	37.1013	1	1	1.01609	0.987163	2	19.0859	-5.10941	0.680117	91.311	1.22775e-21	2.54957e-20	LOC107834831	gene=LOC107834831		DNA repair endonuclease XPF-like
103141903	2356	2405	1859	1560	73	37	32	109	42	2284.03	2406	1860	1608.75	74	38	33.5308	108.588	43	939.544	-5.10043	0.311254	215.82	7.38083e-49	5.85096e-47	tncb	protein_coding	tnc	tenascin Cb
107832912	732	742	521	560	22	19	22	14	11	710.306	743	522	578.161	23	20	23.37	14.8074	12	294.072	-5.09941	0.253452	397.053	2.4123e-88	7.24988e-86	LOC107832912	protein_coding		piggyBac transposable element-derived protein 4-like
103150968	47	55	36	50	2	0	0	0	0	46.5139	56	37	52.5601	3	1	1.01609	0.987163	1	22.1197	-5.09903	0.627528	107.803	2.96921e-25	7.70446e-24	LOC103150968	protein_coding		zinc finger and BTB domain-containing protein 48-like
103132462	36	11	49	36	0	0	0	0	0	35.8545	12	50	38.1318	1	1	1.01609	0.987163	1	15.6655	-5.08638	0.785919	59.5224	1.20908e-14	1.48817e-13	LOC103132462	protein_coding		Fc receptor-like A
103130070	52	65	46	23	0	0	0	0	2	51.3591	66	47	24.7342	1	1	1.01609	0.987163	3	21.7885	-5.07752	0.666424	81.942	1.40142e-19	2.52487e-18	lim2.2	protein_coding		lens intrinsic membrane protein 2.2
103147716	592	475	387	303	24	18	3	12	3	574.64	476	388	313.3	25	19	4.06434	12.8331	4	201.871	-5.07567	0.432661	118.106	1.64373e-27	4.81827e-26	si:dkey-228d14.5	protein_coding		uncharacterized LOC103147716
103156484	73	78	67	74	0	1	0	3	2	71.7089	79	68	77.2943	1	2	1.01609	3.94865	3	34.1075	-5.07172	0.510365	152.991	3.8482e-35	1.69476e-33	LOC103156484	protein_coding		arfaptin-1-like
107835388	15	18	49	47	0	0	0	0	0	15.5046	19	50	49.4683	1	1	1.01609	0.987163	1	15.4418	-5.06359	0.79704	55.7397	8.27322e-14	9.55508e-13	LOC107835388	protein_coding		uncharacterized LOC107835388
103129527	25	18	35	49	0	0	0	0	0	25.195	19	36	51.5295	1	1	1.01609	0.987163	1	15.192	-5.03911	0.761013	66.8874	2.87463e-16	4.00909e-15	LOC103129527	protein_coding		nicotinamide phosphoribosyltransferase-like
107834896	40	51	18	18	0	0	0	0	0	39.7306	52	19	19.5812	1	1	1.01609	0.987163	1	15.035	-5.02598	0.775866	61.226	5.08842e-15	6.47271e-14	LOC107834896	lncRNA		uncharacterized LOC107834896
103140568	33	34	35	24	0	0	0	0	0	32.9473	35	36	25.7648	1	1	1.01609	0.987163	1	14.9684	-5.01895	0.720302	86.8473	1.17234e-20	2.27232e-19	LOC103140568	lncRNA		uncharacterized LOC103140568
103132355	55	54	44	25	0	0	0	1	1	54.2662	55	45	26.7954	1	1	1.01609	1.97433	2	20.8947	-5.01554	0.648089	89.7397	2.71644e-21	5.50311e-20	neurl2	protein_coding		neuralized E3 ubiquitin protein ligase 2
103133361	33	32	44	42	0	0	1	0	0	32.9473	33	45	44.3154	1	1	2.03217	0.987163	1	17.9202	-5.01363	0.668518	95.1952	1.72512e-22	3.82956e-21	LOC103133361	gene=LOC103133361		collagen alpha-1(XII) chain-like
103151221	543	485	274	367	12	6	2	27	13	527.158	486	275	379.257	13	7	3.04826	27.6406	14	192.456	-5.00743	0.429756	117.316	2.44779e-27	7.10664e-26	LOC103151221	protein_coding		phosphatidylinositol 4-phosphate 5-kinase type-1 gamma-like
107834920	42	26	45	37	0	0	0	0	1	41.6687	27	46	39.1624	1	1	1.01609	0.987163	2	17.7594	-5.0015	0.674539	90.5894	1.76809e-21	3.62214e-20	LOC107834920	lncRNA		uncharacterized LOC107834920
107836112	103	138	65	51	0	0	7	1	1	100.78	139	66	53.5907	1	1	8.12868	1.97433	2	41.4971	-4.99998	0.579328	79.9118	3.91492e-19	6.84148e-18	LOC107836112	lncRNA		uncharacterized LOC107836112
103135851	59	78	48	42	0	1	0	0	3	58.1424	79	49	44.3154	1	2	1.01609	0.987163	4	26.6068	-4.99995	0.584154	104.561	1.52461e-24	3.8079e-23	sp7	protein_coding		Sp7 transcription factor
103133198	127	124	91	89	0	10	2	0	0	124.037	125	92	92.7531	1	11	3.04826	0.987163	1	50.0917	-4.99386	0.534667	92.4029	7.07108e-22	1.49334e-20	LOC103133198	protein_coding		zinc finger protein 62 homolog
103137176	40	38	20	24	0	0	0	0	0	39.7306	39	21	25.7648	1	1	1.01609	0.987163	1	14.4998	-4.97168	0.740201	73.8603	8.38474e-18	1.3179e-16	LOC103137176	protein_coding		anaphase-promoting complex subunit 4-like
103141620	337	358	218	215	10	6	2	13	9	327.535	359	219	222.608	11	7	3.04826	13.8203	10	130.335	-4.97136	0.360805	188.691	6.13823e-43	3.96866e-41	LOC103141620	protein_coding		voltage-dependent calcium channel gamma-5 subunit-like
103145005	53	25	55	63	1	1	1	0	0	52.3281	26	56	65.9578	2	2	2.03217	0.987163	1	23.145	-4.96617	0.629329	86.074	1.73331e-20	3.31963e-19	LOC103145005	protein_coding		uncharacterized LOC103145005
103147550	68	86	56	37	0	0	2	2	1	66.8637	87	57	39.1624	1	1	3.04826	2.96149	2	28.8929	-4.96559	0.572237	101.065	8.89986e-24	2.1464e-22	LOC103147550	lncRNA		uncharacterized LOC103147550
103139315	90	61	68	53	4	1	1	0	0	88.1826	62	69	55.6519	5	2	2.03217	0.987163	1	31.7615	-4.96451	0.53352	121.096	3.64019e-28	1.1025e-26	LOC103139315	protein_coding		myosin-binding protein C, cardiac-type-like
103139540	49	24	37	36	1	0	0	0	0	48.452	25	38	38.1318	2	1	1.01609	0.987163	1	17.2875	-4.96156	0.681411	84.7565	3.37472e-20	6.29143e-19	LOC103139540	lncRNA		uncharacterized LOC103139540
103139487	648	562	648	455	20	26	14	13	15	628.907	563	649	469.949	21	27	15.2413	13.8203	16	267.102	-4.95622	0.250208	390.698	5.83207e-87	1.71507e-84	pkd1l2a	protein_coding	pkd1l2	polycystic kidney disease 1 like 2a
103131264	94	124	78	48	2	4	1	1	1	92.0588	125	79	50.4989	3	5	2.03217	1.97433	2	40.0627	-4.95119	0.520288	109.032	1.59662e-25	4.23531e-24	LOC103131264	protein_coding		galactose-specific lectin nattectin-like
103147648	234	196	144	141	5	4	5	1	9	227.724	197	145	146.344	6	5	6.09651	1.97433	10	82.7932	-4.94652	0.389708	178.492	1.03452e-40	6.01981e-39	pfkmb	protein_coding		phosphofructokinase, muscle b
103148932	66	80	49	48	0	0	2	1	2	64.9257	81	50	50.4989	1	1	3.04826	1.97433	3	28.4941	-4.94417	0.553055	114.352	1.09086e-26	3.07586e-25	LOC103148932	protein_coding		TIR domain-containing adapter molecule 1-like
107833583	176	133	158	143	0	7	0	0	13	171.52	134	159	148.405	1	8	1.01609	0.987163	14	70.8809	-4.93718	0.554947	73.5806	9.66103e-18	1.51242e-16	LOC107833583	protein_coding		gastrula zinc finger protein XlCGF57.1-like
103145654	53	39	32	20	0	0	0	0	1	52.3281	40	33	21.6424	1	1	1.01609	0.987163	2	16.9971	-4.93709	0.697913	75.2921	4.05985e-18	6.54675e-17	LOC103145654	protein_coding		diamine acetyltransferase 2-like
103139475	1053	906	748	626	40	18	12	38	23	1021.37	907	749	646.18	41	19	13.2091	38.4993	24	384.362	-4.9349	0.300643	233.313	1.12966e-52	1.03328e-50	galnt18b	protein_coding	galnt18	UDP-N-acetyl-alpha-D-galactosamine:polypeptide N-acetylgalactosaminyltransferase 18b
103145038	94	129	102	84	3	1	4	2	2	92.0588	130	103	87.6002	4	2	5.08043	2.96149	3	47.7445	-4.92198	0.440922	165.788	6.15485e-38	3.12879e-36	LOC103145038	protein_coding		cytosolic sulfotransferase 3-like
103136240	411	544	288	186	14	12	15	8	5	399.244	545	289	192.72	15	13	16.2574	8.88446	6	165.012	-4.91477	0.389124	144.434	2.85569e-33	1.14685e-31	ankk1	protein_coding		ankyrin repeat and kinase domain containing 1
107835553	275	241	159	145	2	14	5	4	4	267.455	242	160	150.466	3	15	6.09651	4.93581	5	94.8837	-4.91298	0.419364	135.861	2.14009e-31	7.81434e-30	LOC107835553	lncRNA		uncharacterized LOC107835553
103151987	92	120	87	81	3	0	1	5	2	90.1207	121	88	84.5084	4	1	2.03217	5.92298	3	44.3982	-4.90574	0.45821	150.619	1.26957e-34	5.46794e-33	LOC103151987	protein_coding		atherin-like
103139522	26	34	36	20	0	0	0	0	0	26.1641	35	37	21.6424	1	1	1.01609	0.987163	1	13.8677	-4.90411	0.732484	75.3628	3.91691e-18	6.32744e-17	LOC103139522	lncRNA		uncharacterized LOC103139522
103153461	40	70	83	19	0	2	0	2	0	39.7306	71	84	20.6118	1	3	1.01609	2.96149	1	24.9244	-4.90322	0.666636	63.1518	1.91375e-15	2.51028e-14	LOC103153461	gene=LOC103153461		NAD(P)H dehydrogenase [quinone] 1-like
103136308	429	447	312	274	1	17	30	2	6	416.687	448	313	283.412	2	18	31.4986	2.96149	7	169.173	-4.89542	0.555094	65.002	7.48233e-16	1.00954e-14	capn12	protein_coding		calpain 12
103134057	49	58	43	58	1	0	0	2	1	48.452	59	44	60.8048	2	1	1.01609	2.96149	2	24.5816	-4.88094	0.564339	114.95	8.07032e-27	2.2872e-25	si:ch211-223p8.8	protein_coding		dual specificity protein phosphatase 13A family protein
103141287	51	41	38	31	0	2	0	0	0	50.3901	42	39	32.9789	1	3	1.01609	0.987163	1	19.0414	-4.87553	0.630934	95.0368	1.86876e-22	4.13502e-21	LOC103141287	protein_coding		E3 ubiquitin-protein ligase TRIM39-like
103153482	1042	1147	722	589	3	0	130	5	4	1010.71	1148	723	608.048	4	1	133.107	5.92298	5	404.31	-4.87176	1.23396	12.316	0.000449081	0.00149433	LOC103153482	protein_coding		macrophage mannose receptor 1-like
103147802	807	648	674	599	16	13	13	32	38	782.984	649	675	618.354	17	14	14.2252	32.5764	39	315.793	-4.86508	0.295853	240.721	2.73843e-54	2.72339e-52	rbm38	protein_coding		RNA binding motif protein 38
103147467	871	1137	699	526	17	28	29	37	23	845.003	1138	700	543.121	18	29	30.4826	37.5122	24	373.902	-4.85841	0.283954	257.587	5.7624e-58	6.59397e-56	cryba1l1	protein_coding		crystallin, beta A1, like 1
103140823	11282	13429	9740	9106	377	300	506	454	230	10933.7	13430	9741	9385.59	378	301	515.155	449.159	231	5040.51	-4.85824	0.225935	368.307	4.37343e-82	1.06279e-79	otoa	protein_coding		otoancorin
103143163	22	30	24	35	0	0	0	0	0	22.2879	31	25	37.1013	1	1	1.01609	0.987163	1	13.3769	-4.84814	0.731008	74.1023	7.41733e-18	1.17055e-16	LOC103143163	protein_coding		palmitoyltransferase ZDHHC18-like
103133624	293	297	201	175	4	13	3	13	4	284.898	298	202	181.384	5	14	4.06434	13.8203	5	112.018	-4.84752	0.387935	152.806	4.22371e-35	1.85416e-33	grid1a	protein_coding		glutamate receptor, ionotropic, delta 1a
103146516	106	108	80	94	3	1	2	3	3	103.687	109	81	97.9061	4	2	3.04826	3.94865	4	45.3989	-4.84714	0.431787	173.908	1.03663e-39	5.80958e-38	LOC103146516	protein_coding		collagen alpha-1(XII) chain-like
103144702	3667	3521	3316	3023	139	74	50	168	154	3554.44	3522	3317	3116.51	140	75	51.8204	166.83	155	1566.51	-4.84201	0.285276	232.599	1.6161e-52	1.47329e-50	smc6	protein_coding		structural maintenance of chromosomes 6
107835424	20	11	52	116	3	0	0	1	0	20.3498	12	53	120.579	4	1	1.01609	1.97433	1	23.8799	-4.83721	0.792117	37.6936	8.2776e-10	6.5752e-09	LOC107835424	lncRNA		uncharacterized LOC107835424
103150874	370	286	253	167	8	6	3	9	16	359.514	287	254	173.139	9	7	4.06434	9.87163	17	124.51	-4.83646	0.377932	157.892	3.26815e-36	1.50981e-34	LOC103150874	protein_coding		von Willebrand factor A domain-containing protein 7-like
103151365	1247	229	1659	1895	12	36	23	15	131	1209.36	230	1660	1954	13	37	24.3861	15.7946	132	586.171	-4.82936	0.834712	26.6099	2.48963e-07	1.43255e-06	LOC103151365	protein_coding		dicentracin-like
103132203	1877	1498	1516	1131	50	51	38	69	52	1819.86	1499	1517	1166.63	51	52	39.6273	69.1014	53	696.357	-4.82418	0.201466	508.417	1.40155e-112	8.33282e-110	pou2f3	protein_coding		POU class 2 homeobox 3
103139188	56	41	55	26	0	1	1	0	1	55.2353	42	56	27.8259	1	2	2.03217	0.987163	2	21.0089	-4.82209	0.616837	87.6131	7.9597e-21	1.55938e-19	LOC103139188	lncRNA		uncharacterized LOC103139188
107833679	60	58	36	24	0	2	1	0	0	59.1114	59	37	25.7648	1	3	2.03217	0.987163	1	20.9884	-4.82057	0.636169	77.6804	1.21135e-18	2.03372e-17	LOC107833679	lncRNA		uncharacterized LOC107833679
103131148	98	94	116	182	3	7	1	5	1	95.9349	95	117	188.598	4	8	2.03217	5.92298	2	57.6098	-4.81821	0.460575	118.679	1.23136e-27	3.64858e-26	ttc24	protein_coding		tetratricopeptide repeat domain 24
103140844	202	138	181	104	4	2	4	9	4	196.715	139	182	108.212	5	3	5.08043	9.87163	5	72.6532	-4.80513	0.401944	157.168	4.70257e-36	2.14351e-34	si:dkey-175g6.2	protein_coding		ABC transporter F family member 4-like
103154675	253	190	218	207	5	7	11	5	6	246.136	191	219	214.363	6	8	12.193	5.92298	7	101.068	-4.80061	0.317132	270.579	8.48639e-61	1.08964e-58	LOC103154675	gene=LOC103154675		golgin subfamily A member 6-like protein 22
103143814	862	743	1358	935	6	6	15	7	137	836.281	744	1359	964.633	7	7	16.2574	7.8973	138	453.341	-4.79193	0.967733	19.5464	9.81881e-06	4.43492e-05	LOC103143814	protein_coding		interferon-induced protein 44-like
103130469	535	268	301	211	17	14	10	3	10	519.405	269	302	218.485	18	15	11.1769	3.94865	11	152.002	-4.79149	0.39114	136.709	1.39642e-31	5.15393e-30	LOC103130469	protein_coding		histone H2B 1/2-like
103151863	265	270	218	115	4	2	20	3	5	257.765	271	219	119.548	5	3	21.3378	3.94865	6	100.733	-4.79029	0.497296	83.609	6.02989e-20	1.10679e-18	LOC103151863	protein_coding		RILP-like protein 1
103154276	247	13	530	309	0	22	6	3	14	240.322	14	531	319.483	1	23	7.1126	3.94865	15	128.318	-4.78594	1.01307	18.0738	2.12503e-05	9.08793e-05	tymp	protein_coding		thymidine phosphorylase
103137164	108	130	100	78	1	8	0	3	2	105.625	131	101	81.4166	2	9	1.01609	3.94865	3	48.6674	-4.78532	0.459395	126.712	2.14751e-29	6.96704e-28	LOC103137164	protein_coding		cytochrome P450 2J1-like
103145540	40	52	29	29	0	0	2	0	0	39.7306	53	30	30.9177	1	1	3.04826	0.987163	1	17.8538	-4.77683	0.646265	81.5807	1.68246e-19	3.01136e-18	LOC103145540	protein_coding		olfactory marker protein-like
103156792	397	392	255	228	10	14	10	14	5	385.678	393	256	236.005	11	15	11.1769	14.8074	6	147.63	-4.77529	0.32748	209.621	1.6618e-47	1.25548e-45	LOC103156792	protein_coding		ceramide-1-phosphate transfer protein-like
103129663	444	283	256	181	11	9	12	11	5	431.223	284	257	187.567	12	10	13.2091	11.846	6	134.761	-4.77285	0.354999	174.99	6.0179e-40	3.43598e-38	LOC103129663	lncRNA		uncharacterized LOC103129663
103146616	242	452	162	144	9	8	5	14	5	235.477	453	163	149.436	10	9	6.09651	14.8074	6	116.313	-4.76699	0.437841	108.636	1.94968e-25	5.13204e-24	LOC103146616	protein_coding		glutamate receptor 2-like
103150027	36	27	21	21	0	0	0	0	0	35.8545	28	22	22.673	1	1	1.01609	0.987163	1	12.6145	-4.76246	0.732932	70.2142	5.32029e-17	7.86936e-16	LOC103150027	protein_coding		tripartite motif-containing protein 16-like
103145414	271	324	227	295	8	13	10	10	6	263.579	325	228	305.055	9	14	11.1769	10.8588	7	130.408	-4.75189	0.296532	281.319	3.87337e-63	5.27029e-61	LOC103145414	protein_coding		elongation factor Tu, mitochondrial-like
103133969	226	415	194	300	3	11	5	7	22	219.972	416	195	310.208	4	12	6.09651	7.8973	23	132.686	-4.75003	0.434105	107.744	3.059e-25	7.92991e-24	cnga2	protein_coding		cyclic nucleotide gated channel subunit alpha 2
103136002	163	144	126	80	1	8	7	2	1	158.922	145	127	83.4778	2	9	8.12868	2.96149	2	59.8323	-4.7416	0.45206	117.104	2.72382e-27	7.88293e-26	LOC103136002	lncRNA		uncharacterized LOC103136002
103146684	30	34	16	23	0	0	0	0	0	30.0402	35	17	24.7342	1	1	1.01609	0.987163	1	12.4197	-4.73811	0.742065	65.4122	6.0762e-16	8.27168e-15	LOC103146684	protein_coding		uncharacterized LOC103146684
103131963	31	27	32	34	0	0	0	0	1	31.0093	28	33	36.0707	1	1	1.01609	0.987163	2	14.8981	-4.7366	0.66775	83.9743	5.01237e-20	9.25613e-19	LOC103131963	protein_coding		serine palmitoyltransferase 1-like
103151089	127	139	120	101	6	3	2	7	0	124.037	140	121	105.12	7	4	3.04826	7.8973	1	57.0114	-4.7359	0.405511	164.883	9.70062e-38	4.913e-36	LOC103151089	protein_coding		kelch-like protein 32
103143251	4704	5503	4220	3867	215	148	125	199	170	4559.33	5504	4221	3986.32	216	149	128.027	197.433	171	2125.79	-4.72826	0.175282	604.98	1.38207e-133	1.57493e-130	ripor3	protein_coding	fam65c	RIPOR family member 3
107834212	126	150	456	159	10	7	7	7	7	123.068	151	457	164.894	11	8	8.12868	7.8973	8	104.332	-4.70205	0.459559	95.8294	1.2522e-22	2.80939e-21	LOC107834212	lncRNA		uncharacterized LOC107834212
103155895	463	379	324	213	12	12	16	12	9	449.634	380	325	220.546	13	13	17.2735	12.8331	10	160.143	-4.70169	0.31492	217.604	3.01244e-49	2.42316e-47	gria1a	protein_coding		glutamate receptor, ionotropic, AMPA 1a
107834504	18	31	30	21	0	0	0	0	0	18.4118	32	31	22.673	1	1	1.01609	0.987163	1	12.1209	-4.70031	0.737219	66.2064	4.06084e-16	5.59496e-15	LOC107834504	lncRNA		uncharacterized LOC107834504
103132437	577	514	377	344	33	5	27	11	6	560.105	515	378	355.554	34	6	28.4504	11.846	7	210.662	-4.69585	0.436444	99.1564	2.33322e-23	5.50098e-22	LOC103132437	protein_coding		gastrula zinc finger protein XlCGF8.2DB-like
103129346	64	22	80	118	3	2	1	1	2	62.9876	23	81	122.64	4	3	2.03217	1.97433	3	33.7371	-4.69131	0.598337	65.05	7.30219e-16	9.85724e-15	LOC103129346	protein_coding		polymeric immunoglobulin receptor-like
103131763	28	32	38	22	0	0	0	1	0	28.1021	33	39	23.7036	1	1	1.01609	1.97433	1	14.4218	-4.68879	0.678265	76.2264	2.52941e-18	4.12504e-17	LOC103131763	lncRNA		uncharacterized LOC103131763
103154217	33	46	48	34	2	1	0	0	0	32.9473	47	49	36.0707	3	2	1.01609	0.987163	1	19.2246	-4.68744	0.601946	91.1484	1.33293e-21	2.7596e-20	LOC103154217	protein_coding		uncharacterized LOC103154217
103147158	94	72	80	60	3	0	1	3	3	92.0588	73	81	62.866	4	1	2.03217	3.94865	4	35.9895	-4.68643	0.466223	135.689	2.33371e-31	8.50995e-30	mdh1b	protein_coding		malate dehydrogenase 1B, NAD (soluble)
103155641	293	250	180	162	7	9	6	10	6	284.898	251	181	167.986	8	10	7.1126	10.8588	7	103.095	-4.68521	0.339245	202.91	4.83933e-46	3.48292e-44	il22ra2	protein_coding		interleukin 22 receptor, alpha 2
103130223	32	25	27	35	0	0	0	0	1	31.9783	26	28	37.1013	1	1	1.01609	0.987163	2	14.3425	-4.67913	0.672668	78.7997	6.87371e-19	1.18009e-17	LOC103130223	protein_coding		beta-1,4-galactosyltransferase 1-like
103138701	37	57	26	40	1	1	0	0	1	36.8235	58	27	42.2542	2	2	1.01609	0.987163	2	19.1201	-4.67912	0.619551	80.7441	2.5692e-19	4.5479e-18	LOC103138701	protein_coding		CLOCK-interacting pacemaker-like
107834601	106	101	67	67	5	4	0	1	2	103.687	102	68	70.0802	6	5	1.01609	1.97433	3	40.0842	-4.65979	0.467535	121.4	3.12364e-28	9.52379e-27	LOC107834601	protein_coding		GTPase IMAP family member 2-like
103140936	27	38	14	18	0	0	0	0	0	27.1331	39	15	19.5812	1	1	1.01609	0.987163	1	11.7464	-4.65397	0.761684	55.9928	7.27351e-14	8.44326e-13	LOC103140936	protein_coding		retinal cone rhodopsin-sensitive cGMP 3',5'-cyclic phosphodiesterase subunit gamma
103133959	78	95	38	47	0	1	2	3	2	76.5541	96	39	49.4683	1	2	3.04826	3.94865	3	30.4466	-4.64947	0.545408	86.7253	1.24689e-20	2.4134e-19	gjb1a	protein_coding	cx27.5	gap junction protein beta 1a
103144938	44	48	50	54	1	1	0	0	3	43.6068	49	51	56.6825	2	2	1.01609	0.987163	4	23.3658	-4.64459	0.54221	108.397	2.20034e-25	5.75856e-24	LOC103144938	protein_coding		neurotrophin-4-like
103156794	442	182	536	231	11	15	8	18	13	429.285	183	537	239.097	12	16	9.14477	18.7561	14	162.031	-4.63298	0.386812	129.284	5.87906e-30	1.95842e-28	vwa5b1	protein_coding		von Willebrand factor A domain containing 5B1
103146809	153	142	250	62	5	4	1	3	13	149.232	143	251	64.9272	6	5	2.03217	3.94865	14	71.0156	-4.61636	0.519551	73.645	9.35093e-18	1.46555e-16	LOC103146809	protein_coding		probable serine/threonine-protein kinase kinX
103134339	406	411	363	307	22	16	6	21	6	394.399	412	364	317.422	23	17	7.1126	21.7176	7	173.739	-4.61447	0.324171	190.656	2.28642e-43	1.50315e-41	slc15a1a	protein_coding		solute carrier family 15 member 1a
103146598	153	142	163	88	3	5	7	4	4	149.232	143	164	91.7226	4	6	8.12868	4.93581	5	64.0021	-4.61132	0.387798	161.318	5.82902e-37	2.78216e-35	LOC103146598	lncRNA		uncharacterized LOC103146598
103148156	28	31	14	21	0	0	0	0	0	28.1021	32	15	22.673	1	1	1.01609	0.987163	1	11.4198	-4.61117	0.746231	59.9371	9.79371e-15	1.21436e-13	LOC103148156	lncRNA		uncharacterized LOC103148156
103138913	99	75	83	53	3	0	4	3	1	96.904	76	84	55.6519	4	1	5.08043	3.94865	2	36.5094	-4.60939	0.472179	119.512	8.09198e-28	2.41866e-26	LOC103138913	protein_coding		TAR DNA-binding protein 43-like
103155247	494	535	347	212	8	22	18	6	22	479.675	536	348	219.516	9	23	19.3056	6.91014	23	184.934	-4.60794	0.390058	123.537	1.06384e-28	3.30625e-27	LOC103155247	protein_coding	lamp3	lysosome-associated membrane glycoprotein 3
107835432	38	25	48	41	0	0	2	1	0	37.7925	26	49	43.2848	1	1	3.04826	1.97433	1	18.2333	-4.60646	0.613908	80.8915	2.38459e-19	4.23481e-18	LOC107835432	lncRNA		uncharacterized LOC107835432
103129740	1747	1805	1329	1198	61	41	58	85	63	1693.88	1806	1330	1235.68	62	42	59.949	84.896	64	708.712	-4.59867	0.212841	408.068	9.65429e-91	3.07018e-88	LOC103129740	protein_coding		rap1 GTPase-activating protein 2-like
107836987	14	14	17	47	0	0	0	0	0	14.5356	15	18	49.4683	1	1	1.01609	0.987163	1	11.3341	-4.59669	0.807132	43.471	4.3028e-11	3.88246e-10	LOC107836987	lncRNA		uncharacterized LOC107836987
103134620	162	179	98	120	3	7	11	3	0	157.953	180	99	124.701	4	8	12.193	3.94865	1	65.6441	-4.5941	0.447521	106.634	5.35366e-25	1.36329e-23	spdef	protein_coding		SAM pointed domain containing ETS transcription factor
103153475	33	20	24	16	0	0	0	0	0	32.9473	21	25	17.52	1	1	1.01609	0.987163	1	11.2745	-4.59298	0.740562	61.4918	4.44591e-15	5.67388e-14	LOC103153475	protein_coding		troponin C, slow skeletal and cardiac muscles-like
103148543	935	1126	903	847	20	45	46	40	44	907.021	1127	904	873.941	21	46	47.756	40.4737	45	445.799	-4.57306	0.221996	386.871	3.9722e-86	1.09733e-83	inpp5j	protein_coding		inositol polyphosphate-5-phosphatase J
107838565	45	35	62	118	2	3	1	2	1	44.5758	36	63	122.64	3	4	2.03217	2.96149	2	31.1344	-4.56971	0.571633	70.3309	5.01461e-17	7.4333e-16	LOC107838565	lncRNA		uncharacterized LOC107838565
103141788	2240	2565	2080	1677	78	109	95	82	81	2171.62	2566	2081	1729.33	79	110	97.5442	81.9345	82	999.825	-4.56823	0.171592	624.679	7.17861e-138	1.0333e-134	znf366	protein_coding		zinc finger protein 366
103134884	2416	1747	1962	2563	30	86	93	11	232	2342.17	1748	1963	2642.43	31	87	95.512	11.846	233	1017.11	-4.56773	0.725261	32.1728	1.41052e-08	9.56755e-08	LOC103134884	protein_coding		C-C motif chemokine 3-like
103151974	32	22	54	58	3	0	0	0	1	31.9783	23	55	60.8048	4	1	1.01609	0.987163	2	19.9763	-4.56635	0.632958	64.8005	8.28787e-16	1.11493e-14	LOC103151974	protein_coding		inosine-uridine preferring nucleoside hydrolase-like
103129675	113	102	80	61	0	3	2	4	5	110.471	103	81	63.8966	1	4	3.04826	4.93581	6	41.9279	-4.55962	0.451046	122.083	2.21425e-28	6.80286e-27	adora1b	protein_coding		adenosine A1 receptor b
103152919	254	174	165	106	4	6	11	7	4	247.105	175	166	110.273	5	7	12.193	7.8973	5	81.7187	-4.55885	0.390987	138.904	4.62161e-32	1.75551e-30	megf6	protein_coding	zgc:158328	multiple EGF like domains 6
103138346	120	155	80	74	4	4	1	6	3	117.254	156	81	77.2943	5	5	2.03217	6.91014	4	50.4989	-4.55272	0.443567	116.598	3.51498e-27	1.01084e-25	LOC103138346	protein_coding		BMP/retinoic acid-inducible neural-specific protein 3-like
107835515	901	526	501	517	26	4	22	26	47	874.074	527	502	533.846	27	5	23.37	26.6534	48	285.216	-4.5501	0.408814	105.466	9.65562e-25	2.43609e-23	LOC107835515	protein_coding		gastrula zinc finger protein XlCGF8.2DB-like
103132376	472	29	1348	313	6	8	44	8	44	458.356	30	1349	323.605	7	9	45.7238	8.88446	45	252.952	-4.54655	0.996122	17.0106	3.71723e-05	0.000151848	LOC103132376	protein_coding		ladderlectin-like
107834149	52	31	42	39	2	0	0	1	1	51.3591	32	43	41.2236	3	1	1.01609	1.97433	2	19.6192	-4.5408	0.57516	90.5272	1.82449e-21	3.73209e-20	LOC107834149	lncRNA		uncharacterized LOC107834149
103137472	22	31	18	18	0	0	0	0	0	22.2879	32	19	19.5812	1	1	1.01609	0.987163	1	10.8747	-4.53664	0.73877	60.4079	7.71018e-15	9.6506e-14	kcnh1a	protein_coding		potassium voltage-gated channel, subfamily H (eag-related), member 1a
103146391	27	29	49	21	1	0	0	1	0	27.1331	30	50	22.673	2	1	1.01609	1.97433	1	15.1996	-4.53468	0.661537	66.3791	3.72025e-16	5.14124e-15	LOC103146391	protein_coding		H-2 class I histocompatibility antigen, Q9 alpha chain-like
103148504	275	222	183	169	8	3	20	7	3	267.455	223	184	175.2	9	4	21.3378	7.8973	4	99.5434	-4.52487	0.414588	112.711	2.49627e-26	6.93101e-25	LOC103148504	protein_coding		CDGSH iron-sulfur domain-containing protein 3, mitochondrial-like
103152403	39	36	22	28	0	0	0	0	2	38.7616	37	23	29.8871	1	1	1.01609	0.987163	3	15.0724	-4.52175	0.6444	73.2187	1.16048e-17	1.80638e-16	LOC103152403	protein_coding		myosin regulatory light chain 2, ventricular/cardiac muscle isoform
107837076	28	26	23	11	0	0	0	0	0	28.1021	27	24	12.3671	1	1	1.01609	0.987163	1	10.7192	-4.51624	0.752042	55.2753	1.04776e-13	1.19996e-12	LOC107837076	lncRNA		uncharacterized LOC107837076
107838405	78	52	66	39	3	0	2	1	2	76.5541	53	67	41.2236	4	1	3.04826	1.97433	3	27.8667	-4.51473	0.513548	99.5384	1.924e-23	4.55974e-22	LOC107838405	protein_coding		macrophage mannose receptor 1-like
103136889	3143	3232	2609	2125	121	104	88	150	142	3046.66	3233	2610	2191.04	122	105	90.4316	149.062	143	1298.91	-4.50586	0.18691	497.025	4.22048e-110	2.40471e-107	LOC103136889	protein_coding		uncharacterized LOC103136889
103147476	281	244	332	353	15	5	11	16	15	273.269	245	333	364.829	16	6	12.193	16.7818	16	142.564	-4.50351	0.300126	226.539	3.39005e-51	2.96213e-49	rtn4rl2b	protein_coding		reticulon 4 receptor-like 2b
103129891	787	1048	742	701	4	70	0	2	100	763.603	1049	743	723.475	5	71	1.01609	2.96149	101	384.451	-4.5013	1.14635	12.5787	0.000390172	0.00131902	LOC103129891	protein_coding		Down syndrome cell adhesion molecule-like protein 1 homolog
103140107	30	30	16	11	0	0	0	0	0	30.0402	31	17	12.3671	1	1	1.01609	0.987163	1	10.6012	-4.49942	0.76665	50.5932	1.13636e-12	1.19257e-11	LOC103140107	protein_coding	rfxap	regulatory factor X associated protein
103133203	18	29	24	15	0	0	0	0	0	18.4118	30	25	16.4894	1	1	1.01609	0.987163	1	10.5449	-4.48967	0.742675	57.5856	3.23588e-14	3.85444e-13	LOC103133203	protein_coding		tumor suppressor p53-binding protein 1-like
103131796	284	199	164	127	5	7	6	2	18	276.176	200	165	131.916	6	8	7.1126	2.96149	19	90.6851	-4.48869	0.432569	101.835	6.03405e-24	1.46689e-22	LOC103131796	protein_coding		high-affinity choline transporter 1-like
103146550	37	28	15	24	0	0	0	0	1	36.8235	29	16	25.7648	1	1	1.01609	0.987163	2	12.6213	-4.48655	0.699176	60.5551	7.15481e-15	8.99664e-14	LOC103146550	protein_coding		helicase-like transcription factor
103156619	103	158	90	76	2	4	4	6	3	100.78	159	91	79.3555	3	5	5.08043	6.91014	4	50.4585	-4.48543	0.427517	123.589	1.03629e-28	3.2243e-27	LOC103156619	protein_coding		olfactory receptor 52K1-like
103149175	9353	11343	11357	10263	495	485	142	702	542	9064.4	11344	11358	10578	496	486	145.3	693.975	543	4967.63	-4.48453	0.319884	160.562	8.52634e-37	4.05543e-35	LOC103149175	protein_coding		serine/arginine repetitive matrix protein 2-like
103135620	40	39	28	32	1	2	0	0	0	39.7306	40	29	34.0095	2	3	1.01609	0.987163	1	16.7493	-4.4788	0.600539	83.1813	7.4861e-20	1.36674e-18	LOC103135620	lncRNA		uncharacterized LOC103135620
103134824	426	416	427	385	24	24	11	12	17	413.78	417	428	397.808	25	25	12.193	12.8331	18	194.402	-4.47614	0.247289	335.429	6.31473e-75	1.18289e-72	LOC103134824	protein_coding		vesicle-trafficking protein SEC22a-like
103149555	22	23	17	23	0	0	0	0	0	22.2879	24	18	24.7342	1	1	1.01609	0.987163	1	10.4473	-4.47489	0.730169	61.7532	3.89319e-15	4.99179e-14	LOC103149555	protein_coding		RAB6A-GEF complex partner protein 1-like
103135742	17	33	21	14	0	0	0	0	0	17.4427	34	22	15.4589	1	1	1.01609	0.987163	1	10.4339	-4.47353	0.754822	53.2399	2.95195e-13	3.26457e-12	LOC103135742	lncRNA		uncharacterized LOC103135742
103155618	394	339	320	176	12	8	13	12	19	382.771	340	321	182.415	13	9	14.2252	12.8331	20	143.916	-4.47261	0.32922	177.107	2.07529e-40	1.19741e-38	nhsl1a	protein_coding		NHS-like 1a
103149193	91	115	81	82	1	4	5	3	3	89.1516	116	82	85.539	2	5	6.09651	3.94865	4	43.7484	-4.47017	0.412259	147.248	6.92593e-34	2.86562e-32	aldh1a3	protein_coding		aldehyde dehydrogenase 1 family, member A3
103129326	194	230	166	115	4	16	8	4	3	188.963	231	167	119.548	5	17	9.14477	4.93581	4	82.9546	-4.4629	0.412889	114.301	1.11968e-26	3.15043e-25	LOC103129326	protein_coding		ATP-binding cassette sub-family A member 12-like
103144650	51	70	44	26	0	2	3	1	0	50.3901	71	45	27.8259	1	3	4.06434	1.97433	1	22.8061	-4.46286	0.574969	74.55	5.91217e-18	9.4336e-17	LOC103144650	lncRNA		uncharacterized LOC103144650
103153517	39	42	27	12	1	0	1	0	0	38.7616	43	28	13.3977	2	1	2.03217	0.987163	1	14.4643	-4.45898	0.688591	55.2448	1.06416e-13	1.21773e-12	LOC103153517	protein_coding		olfactory receptor 63-like
103146190	20	15	29	20	0	0	0	0	0	20.3498	16	30	21.6424	1	1	1.01609	0.987163	1	10.3328	-4.45829	0.741653	57.003	4.35146e-14	5.13187e-13	LOC103146190	protein_coding		NAD(P) transhydrogenase, mitochondrial-like
103139664	113	93	81	45	1	5	4	3	1	110.471	94	82	47.4072	2	6	5.08043	3.94865	2	39.2119	-4.45669	0.477293	98.4879	3.27018e-23	7.62457e-22	LOC103139664	protein_coding		zona pellucida-like domain-containing protein 1
103153078	60	70	52	60	2	3	2	1	1	59.1114	71	53	62.866	3	4	3.04826	1.97433	2	28.8889	-4.45576	0.472964	122.513	1.78202e-28	5.50696e-27	LOC103153078	protein_coding		transmembrane protein 180-like
107833856	36	20	80	35	1	2	0	2	0	35.8545	21	81	37.1013	2	3	1.01609	2.96149	1	20.5481	-4.45116	0.639946	56.1252	6.79998e-14	7.92048e-13	LOC107833856	lncRNA		uncharacterized LOC107833856
103130804	196	281	238	140	5	11	9	10	9	190.901	282	239	145.313	6	12	10.1609	10.8588	10	100.693	-4.45015	0.34122	174.151	9.17581e-40	5.17441e-38	LOC103130804	protein_coding		proenkephalin-A-like
103153232	1484	2276	1567	1052	71	52	68	62	108	1439.02	2277	1568	1085.21	72	53	70.1099	62.1912	109	748.393	-4.44203	0.260256	248.438	5.68726e-56	5.98235e-54	tpm2	protein_coding		tropomyosin 2 (beta)
103153344	16	10	23	50	0	0	0	0	1	16.4737	11	24	52.5601	1	1	1.01609	0.987163	2	12.2263	-4.43501	0.774857	40.7719	1.71076e-10	1.45846e-09	LOC103153344	protein_coding		nucleoside diphosphate kinase 3-like
103135197	97	86	49	59	1	2	5	3	1	94.9659	87	50	61.8354	2	3	6.09651	3.94865	2	34.5385	-4.43212	0.479291	101.569	6.90082e-24	1.67463e-22	cd164l2	protein_coding		CD164 sialomucin-like 2
103151261	41	25	28	23	0	0	0	2	0	40.6997	26	29	24.7342	1	1	1.01609	2.96149	1	14.1568	-4.42795	0.6463	69.102	9.35008e-17	1.36091e-15	cunh1orf174	protein_coding		chromosome unknown C1orf174 homolog
103146973	137	92	190	129	0	10	8	2	7	133.727	93	191	133.977	1	11	9.14477	2.96149	8	64.8678	-4.42697	0.448705	96.6038	8.46857e-23	1.92205e-21	LOC103146973	protein_coding		phosducin-like
103141689	428	455	304	322	16	19	4	27	17	415.718	456	305	332.881	17	20	5.08043	27.6406	18	177.48	-4.42502	0.332797	163.028	2.46721e-37	1.20063e-35	LOC103141689	protein_coding		uncharacterized LOC103141689
103132927	515	446	389	381	14	28	9	25	20	500.024	447	390	393.686	15	29	10.1609	25.6662	21	203.504	-4.42191	0.274291	249.4	3.5099e-56	3.72063e-54	LOC103132927	protein_coding		gastrula zinc finger protein XlCGF57.1-like
103147603	47	151	49	58	1	0	5	1	6	46.5139	152	50	60.8048	2	1	6.09651	1.97433	7	36.3766	-4.42179	0.587314	56.7665	4.90768e-14	5.76299e-13	cunh11orf16	protein_coding		chromosome unknown C11orf16 homolog
103143506	419	358	232	207	9	15	22	5	15	406.997	359	233	214.363	10	16	23.37	5.92298	16	142.739	-4.41322	0.367046	133.603	6.67417e-31	2.36747e-29	LOC103143506	protein_coding		CD209 antigen-like protein E
107835365	175	43	119	170	2	1	9	6	7	170.551	44	120	176.231	3	2	10.1609	6.91014	8	60.0948	-4.40932	0.522767	67.3475	2.27629e-16	3.1958e-15	LOC107835365	lncRNA		uncharacterized LOC107835365
103143975	33	30	31	21	0	0	1	0	1	32.9473	31	32	22.673	1	1	2.03217	0.987163	2	13.96	-4.40459	0.635994	72.8728	1.38279e-17	2.14024e-16	LOC103143975	protein_coding		G-protein coupled receptor 56-like
107834323	444	383	330	277	20	12	4	19	25	431.223	384	331	286.504	21	13	5.08043	19.7433	26	168.617	-4.39872	0.336211	158.377	2.55998e-36	1.18465e-34	ppox	protein_coding		protoporphyrinogen oxidase
103151039	74	54	37	51	0	1	4	1	2	72.678	55	38	53.5907	1	2	5.08043	1.97433	3	25.8137	-4.39666	0.519078	90.86	1.54206e-21	3.17095e-20	LOC103151039	protein_coding	map3k14	mitogen-activated protein kinase kinase kinase 14
103130381	60	80	48	28	0	2	3	1	2	59.1114	81	49	29.8871	1	3	4.06434	1.97433	3	25.7819	-4.39521	0.548075	76.3952	2.32218e-18	3.79387e-17	impg1	protein_coding		interphotoreceptor matrix proteoglycan 1
103154263	659	615	493	404	24	20	15	37	28	639.566	616	494	417.389	25	21	16.2574	37.5122	29	255.081	-4.3935	0.265598	255.22	1.89039e-57	2.12759e-55	gfra1a	protein_coding	gfra1	gdnf family receptor alpha 1a
107834529	39	35	28	45	0	0	1	3	0	38.7616	36	29	47.4072	1	1	2.03217	3.94865	1	17.7944	-4.3913	0.584105	79.2443	5.48864e-19	9.46462e-18	LOC107834529	protein_coding		gastrula zinc finger protein XlCGF49.1-like
107836500	179	176	136	95	5	10	6	6	3	174.427	177	137	98.9367	6	11	7.1126	6.91014	4	69.1541	-4.39032	0.376704	145.564	1.61711e-33	6.55204e-32	LOC107836500	protein_coding		extracellular calcium-sensing receptor-like
103132978	148	86	69	244	1	3	7	8	9	144.387	87	70	252.495	2	4	8.12868	8.88446	10	65.2105	-4.39001	0.510194	69.6506	7.07977e-17	1.0382e-15	LOC103132978	lncRNA		uncharacterized LOC103132978
107833137	38	26	33	17	0	0	1	0	1	37.7925	27	34	18.5506	1	1	2.03217	0.987163	2	13.8181	-4.38949	0.65422	64.5147	9.58138e-16	1.28389e-14	LOC107833137	lncRNA		uncharacterized LOC107833137
103132449	25	11	32	28	0	1	0	0	0	25.195	12	33	29.8871	1	2	1.01609	0.987163	1	11.7873	-4.38076	0.71444	52.7881	3.7155e-13	4.0695e-12	LOC103132449	protein_coding		stonustoxin subunit beta-like
103151500	446	388	335	216	10	16	15	14	23	433.161	389	336	223.638	11	17	16.2574	14.8074	24	162.763	-4.37849	0.307708	193.473	5.54896e-44	3.68346e-42	LOC103151500	protein_coding	slc2a9	solute carrier family 2, facilitated glucose transporter member 9
103149005	306	242	192	207	16	2	9	14	11	297.495	243	193	214.363	17	3	10.1609	14.8074	12	111.647	-4.37774	0.346596	156.645	6.11992e-36	2.77568e-34	LOC103149005	protein_coding		tripartite motif-containing protein 16-like
103146387	18	13	33	15	0	0	0	0	0	18.4118	14	34	16.4894	1	1	1.01609	0.987163	1	9.76716	-4.37272	0.764443	48.0162	4.22708e-12	4.20234e-11	LOC103146387	protein_coding		H-2 class I histocompatibility antigen, Q9 alpha chain-like
103133193	1731	1706	1429	1246	55	113	66	48	81	1678.38	1707	1430	1285.15	56	114	68.0777	48.371	82	718.775	-4.37155	0.235938	297.194	1.34613e-66	2.00082e-64	LOC103133193	protein_coding		gastrula zinc finger protein XlCGF53.1-like
103140161	102	98	70	57	5	3	3	3	1	99.8111	99	71	59.7742	6	4	4.06434	3.94865	2	38.8443	-4.36431	0.439714	117.704	2.01296e-27	5.87539e-26	exosc8	protein_coding		exosome component 8
103144569	137	104	96	119	3	4	5	6	5	133.727	105	97	123.671	4	5	6.09651	6.91014	6	54.1561	-4.35761	0.366161	172.004	2.70058e-39	1.47716e-37	LOC103144569	protein_coding		WD repeat-containing protein 5
103144619	120	140	84	64	3	6	5	3	3	117.254	141	85	66.9884	4	7	6.09651	3.94865	4	48.3653	-4.35747	0.427321	115.048	7.68335e-27	2.18206e-25	LOC103144619	protein_coding		histone H2A-like
103150001	123	130	102	133	5	3	5	3	9	120.161	131	103	138.099	6	4	6.09651	3.94865	10	58.0339	-4.35694	0.363476	169.418	9.9125e-39	5.25382e-37	LOC103150001	protein_coding		gastrula zinc finger protein XlCGF57.1-like
103151158	23	25	18	12	0	0	0	0	0	23.2569	26	19	13.3977	1	1	1.01609	0.987163	1	9.62865	-4.35216	0.745411	52.7543	3.77992e-13	4.13343e-12	LOC103151158	lncRNA		uncharacterized LOC103151158
107837584	46	47	37	29	1	1	1	1	1	45.5449	48	38	30.9177	2	2	2.03217	1.97433	2	19.1632	-4.34399	0.551268	87.6707	7.73114e-21	1.51678e-19	LOC107837584	lncRNA		uncharacterized LOC107837584
103130439	376	377	299	244	11	9	19	14	22	365.328	378	300	252.495	12	10	20.3217	14.8074	23	152.884	-4.33828	0.291321	218.459	1.96072e-49	1.59594e-47	LOC103130439	protein_coding		solute carrier organic anion transporter family member 1C1-like
103134823	28	19	21	25	1	0	0	0	0	28.1021	20	22	26.7954	2	1	1.01609	0.987163	1	11.4334	-4.33472	0.679799	62.9698	2.09897e-15	2.74009e-14	LOC103134823	protein_coding		protein disulfide-isomerase A5-like
103129683	26	35	19	13	0	0	0	0	1	26.1641	36	20	14.4283	1	1	1.01609	0.987163	2	11.3995	-4.33118	0.709743	52.813	3.66857e-13	4.0197e-12	LOC103129683	lncRNA		uncharacterized LOC103129683
103137741	25	32	16	19	0	0	0	1	0	25.195	33	17	20.6118	1	1	1.01609	1.97433	1	11.3108	-4.31914	0.694106	57.2952	3.75077e-14	4.45611e-13	LOC103137741	protein_coding		myristoylated alanine-rich C-kinase substrate-like
103151131	1474	1503	976	972	45	107	60	49	44	1429.33	1504	977	1002.76	46	108	61.9812	49.3581	45	580.382	-4.30681	0.279685	204.536	2.13773e-46	1.54669e-44	LOC103151131	protein_coding		uncharacterized LOC103151131
103137182	45	17	90	234	7	0	5	8	0	44.5758	18	91	242.189	8	1	6.09651	8.88446	1	46.7495	-4.30668	0.743859	29.9665	4.39577e-08	2.80625e-07	LOC103137182	protein_coding		proteasome subunit beta type-11-like
103153851	167	200	120	51	4	2	9	0	14	162.799	201	121	53.5907	5	3	10.1609	0.987163	15	63.6153	-4.30284	0.565941	52.9113	3.4896e-13	3.83281e-12	ankrd9	protein_coding		ankyrin repeat domain 9
103146714	37	37	34	30	0	1	1	0	2	36.8235	38	35	31.9483	1	2	2.03217	0.987163	3	16.7546	-4.2987	0.568688	83.8047	5.4616e-20	1.00518e-18	LOC103146714	lncRNA		uncharacterized LOC103146714
103147893	21	19	15	35	0	0	0	1	0	21.3189	20	16	37.1013	1	1	1.01609	1.97433	1	11.1567	-4.29593	0.708198	52.2954	4.77497e-13	5.18423e-12	LOC103147893	protein_coding		gastrula zinc finger protein XlCGF57.1-like
103149308	175	130	154	119	6	3	9	6	8	170.551	131	155	123.671	7	4	10.1609	6.91014	9	68.5881	-4.2919	0.339892	181.498	2.2818e-41	1.38678e-39	gabra4	protein_coding		gamma-aminobutyric acid type A receptor subunit alpha4
103149134	218	123	131	61	4	14	4	0	7	212.22	124	132	63.8966	5	15	5.08043	0.987163	8	62.9093	-4.2884	0.522936	62.881	2.19584e-15	2.86108e-14	LOC103149134	lncRNA		uncharacterized LOC103149134
103147321	63	92	33	42	1	8	1	0	0	62.0185	93	34	44.3154	2	9	2.03217	0.987163	1	27.5948	-4.28028	0.598544	53.5903	2.46974e-13	2.75132e-12	LOC103147321	protein_coding		coiled-coil domain-containing protein 74B-like
103153479	676	713	412	370	13	29	46	17	29	656.04	714	413	382.349	14	30	47.756	17.7689	30	256.102	-4.27917	0.348173	133.214	8.11828e-31	2.86856e-29	LOC103153479	protein_coding		L-rhamnose-binding lectin CSL2-like
103133618	303	292	208	142	13	12	5	18	8	294.588	293	209	147.374	14	13	6.09651	18.7561	9	111.646	-4.2756	0.360888	134.669	3.90031e-31	1.4054e-29	LOC103133618	protein_coding		protein FAM149B1-like
103141168	388	381	230	182	13	12	28	9	9	376.956	382	231	188.598	14	13	29.4665	9.87163	10	139.433	-4.27255	0.379205	116.37	3.94375e-27	1.13177e-25	LOC103141168	protein_coding		polypeptide N-acetylgalactosaminyltransferase 6-like
103153058	619	861	587	506	45	19	3	50	45	600.805	862	588	522.509	46	20	4.06434	50.3453	46	304.414	-4.27201	0.458828	73.9646	7.95291e-18	1.25363e-16	fam83fa	protein_coding		family with sequence similarity 83 member Fa
103141164	395	370	242	187	8	34	17	6	7	383.74	371	243	193.751	9	35	18.2895	6.91014	8	140.966	-4.27084	0.448322	80.5777	2.79497e-19	4.92841e-18	LOC103141164	protein_coding		glucose-6-phosphate 1-dehydrogenase-like
103154164	324	306	308	175	13	14	12	10	18	314.938	307	309	181.384	14	15	13.2091	10.8588	19	131.599	-4.27056	0.301226	200.314	1.78327e-45	1.27338e-43	zgc:136908	protein_coding		Transitional endoplasmic reticulum ATPase
103145162	156	163	196	128	7	13	5	6	6	152.139	164	197	132.946	8	14	6.09651	6.91014	7	76.4547	-4.26469	0.335393	176.937	2.26089e-40	1.30175e-38	LOC103145162	protein_coding		alpha-N-acetylgalactosaminide alpha-2,6-sialyltransferase 1-like
103154931	149	180	161	300	13	10	15	5	4	145.356	181	162	310.208	14	11	16.2574	5.92298	5	94.5271	-4.25924	0.395184	111.008	5.89314e-26	1.61981e-24	inaa	protein_coding		internexin neuronal intermediate filament protein, alpha a
103144144	181	154	286	302	16	7	2	12	19	176.365	155	287	312.269	17	8	3.04826	12.8331	20	110.168	-4.25459	0.419531	94.6515	2.27033e-22	4.98724e-21	LOC103144144	protein_coding		protein SOGA3-like
103150158	110	190	53	72	2	5	5	3	8	107.563	191	54	75.2331	3	6	6.09651	3.94865	9	50.6491	-4.25395	0.494329	73.1128	1.22448e-17	1.90383e-16	LOC103150158	protein_coding		myosin light chain 4-like
103155239	1604	1563	1700	1135	63	205	26	82	13	1555.31	1564	1701	1170.75	64	206	27.4343	81.9345	14	709.381	-4.25071	0.689071	31.753	1.75078e-08	1.17301e-07	LOC103155239	protein_coding		semaphorin-7A-like
103138976	324	313	365	244	2	31	15	6	23	314.938	314	366	252.495	3	32	16.2574	6.91014	24	147.733	-4.24672	0.456106	76.5791	2.1157e-18	3.47522e-17	tp73	protein_coding		tumor protein p73
103131377	290	377	328	278	11	11	23	20	14	281.991	378	329	287.535	12	12	24.3861	20.7304	15	151.182	-4.24625	0.273361	242.901	9.16401e-55	9.21421e-53	LOC103131377	protein_coding		stonustoxin subunit beta-like
103137665	246	240	178	138	9	14	7	13	5	239.353	241	179	143.252	10	15	8.12868	13.8203	6	95.0615	-4.24305	0.339399	158.493	2.41447e-36	1.11921e-34	slc2a11a	protein_coding		solute carrier family 2 member 11a
103156120	356	284	229	186	3	48	4	4	6	345.947	285	230	192.72	4	49	5.08043	4.93581	7	124.854	-4.23349	0.632912	38.5778	5.2614e-10	4.27493e-09	fkbp1ab	protein_coding		FKBP prolyl isomerase 1Ab
103142797	313	316	177	169	13	9	11	9	18	304.278	317	178	175.2	14	10	12.193	9.87163	19	115.505	-4.22716	0.339904	150.153	1.60532e-34	6.88148e-33	tpm3	protein_coding		tropomyosin 3
103130766	21	19	17	14	0	0	0	0	0	21.3189	20	18	15.4589	1	1	1.01609	0.987163	1	8.86455	-4.22489	0.73573	52.0914	5.29764e-13	5.72895e-12	LOC103130766	lncRNA		uncharacterized LOC103130766
107832940	113	73	78	48	2	5	7	1	1	110.471	74	79	50.4989	3	6	8.12868	1.97433	2	37.2303	-4.22186	0.474733	86.4945	1.40125e-20	2.70069e-19	LOC107832940	lncRNA		uncharacterized LOC107832940
103149820	2442	1862	1783	1564	78	99	187	88	54	2367.36	1863	1784	1612.87	79	100	191.024	87.8575	55	904.458	-4.21686	0.297609	170.847	4.8316e-39	2.60117e-37	foxq2	protein_coding		forkhead box Q2
103137667	482	443	419	529	25	13	13	45	26	468.046	444	420	546.213	26	14	14.2252	45.4095	27	222.766	-4.21097	0.313298	164.138	1.41152e-37	7.00613e-36	LOC103137667	protein_coding		interferon regulatory factor 2-binding protein 2-A-like
103139061	3219	2861	2676	2022	145	173	132	132	143	3120.31	2862	2677	2084.88	146	174	135.139	131.293	144	1274.96	-4.20066	0.159904	608.252	2.685e-134	3.33782e-131	cacna1fa	protein_coding	cacna1f	calcium channel, voltage-dependent, L type, alpha 1F subunit a
103138835	1211	1198	749	668	83	14	27	68	63	1174.48	1199	750	689.465	84	15	28.4504	68.1142	64	452.501	-4.19835	0.398819	94.6699	2.24939e-22	4.94521e-21	syt19	protein_coding		synaptotagmin XIX
103155065	465	362	362	406	19	6	21	30	28	451.572	363	363	419.45	20	7	22.3539	30.602	29	189.553	-4.19502	0.307787	172.346	2.27407e-39	1.24886e-37	LOC103155065	lncRNA		uncharacterized LOC103155065
103155751	77	80	72	46	5	1	2	3	3	75.5851	81	73	48.4378	6	2	3.04826	3.94865	4	33.0022	-4.19312	0.444342	108.115	2.53627e-25	6.60614e-24	LOC103155751	protein_coding		uncharacterized LOC103155751
103133261	137	146	97	86	5	1	12	6	3	133.727	147	98	89.6614	6	2	13.2091	6.91014	4	55.612	-4.19105	0.420303	102.95	3.43734e-24	8.43877e-23	LOC103133261	protein_coding		puff II/9-2 protein-like
103131868	15	22	18	14	0	0	0	0	0	15.5046	23	19	15.4589	1	1	1.01609	0.987163	1	8.66297	-4.18826	0.740333	49.6662	1.82261e-12	1.87605e-11	LOC103131868	protein_coding		myelin-oligodendrocyte glycoprotein-like
103132318	405	526	303	297	13	24	38	10	15	393.43	527	304	307.116	14	25	39.6273	10.8588	16	181.892	-4.18355	0.360391	121.553	2.89142e-28	8.83548e-27	zgc:163057	protein_coding		Hemoglobin subunit alpha-D-like
103147069	246	1115	125	992	21	32	19	29	67	239.353	1116	126	1023.38	22	33	20.3217	29.6149	68	297.518	-4.17809	0.566823	46.1933	1.07145e-11	1.02566e-10	stxbp4	protein_coding		syntaxin binding protein 4
103132320	354	380	303	288	23	18	7	20	19	344.009	381	304	297.841	24	19	8.12868	20.7304	20	157.634	-4.1729	0.270575	236.573	2.19733e-53	2.07223e-51	rhbdf1b	protein_coding		rhomboid 5 homolog 1b (Drosophila)
103150410	96	63	247	120	17	1	0	9	5	93.9968	64	248	124.701	18	2	1.01609	9.87163	6	63.0651	-4.16704	0.611647	41.8982	9.615e-11	8.3879e-10	LOC103150410	protein_coding		steroid 21-hydroxylase-like
103135171	107	123	79	48	2	2	1	1	14	104.656	124	80	50.4989	3	3	2.03217	1.97433	15	42.6846	-4.16624	0.558899	53.7448	2.28294e-13	2.5453e-12	LOC103135171	lncRNA		uncharacterized LOC103135171
103142665	125	122	74	51	0	7	6	0	8	122.099	123	75	53.5907	1	8	7.1126	0.987163	9	44.4211	-4.16439	0.520476	63.0661	1.99881e-15	2.61683e-14	LOC103142665	lncRNA		uncharacterized LOC103142665
107836708	801	826	529	535	19	71	44	25	23	777.17	827	530	552.396	20	72	45.7238	25.6662	24	319.328	-4.16401	0.353762	120.987	3.84552e-28	1.16231e-26	LOC107836708	protein_coding		sperm acrosome membrane-associated protein 4-like
107838445	24	22	11	11	0	0	0	0	0	24.226	23	12	12.3671	1	1	1.01609	0.987163	1	8.5107	-4.16296	0.762145	43.5202	4.19598e-11	3.78857e-10	LOC107838445	lncRNA		uncharacterized LOC107838445
103136502	57	65	60	43	2	0	2	4	3	56.2043	66	61	45.346	3	1	3.04826	4.93581	4	27.1705	-4.15832	0.463777	102.66	3.97806e-24	9.73129e-23	LOC103136502	protein_coding		protein MIS12 homolog
103152218	460	568	316	433	25	17	16	40	22	446.727	569	317	447.276	26	18	17.2735	40.4737	23	211.639	-4.15542	0.295128	183.28	9.31566e-42	5.7511e-40	cnnm1	protein_coding		cyclin and CBS domain divalent metal cation transport mediator 1
103141305	34	20	14	14	0	0	1	0	0	33.9164	21	15	15.4589	1	1	2.03217	0.987163	1	10.155	-4.15362	0.714385	46.9922	7.12713e-12	6.92433e-11	LOC103141305	protein_coding		leucine-rich repeat-containing protein 10B-like
103151873	1005	1193	708	737	42	65	75	37	31	974.854	1194	709	760.576	43	66	77.2225	37.5122	32	432.685	-4.15324	0.283259	189.118	4.95355e-43	3.2103e-41	LOC103151873	protein_coding		N-lysine methyltransferase KMT5A-like
103147187	417	405	326	301	13	66	6	4	8	405.059	406	327	311.238	14	67	7.1126	4.93581	9	172.372	-4.14995	0.597209	41.5463	1.15115e-10	9.96288e-10	abcb11b	protein_coding		ATP-binding cassette, sub-family B (MDR/TAP), member 11b
103156369	38	19	24	15	1	0	0	0	1	37.7925	20	25	16.4894	2	1	1.01609	0.987163	2	11.8095	-4.14939	0.669046	52.4941	4.31536e-13	4.7039e-12	LOC103156369	lncRNA		uncharacterized LOC103156369
107836300	53	32	38	15	1	0	1	2	1	52.3281	33	39	16.4894	2	1	2.03217	2.96149	2	16.7568	-4.13901	0.608728	56.4982	5.62496e-14	6.59114e-13	LOC107836300	lncRNA		uncharacterized LOC107836300
103154938	60	42	29	21	1	5	0	0	0	59.1114	43	30	22.673	2	6	1.01609	0.987163	1	18.4209	-4.13719	0.610965	53.2259	2.97317e-13	3.28671e-12	LOC103154938	protein_coding		solute carrier family 25 member 38-B-like
103132575	60	54	65	55	4	2	0	6	0	59.1114	55	66	57.7131	5	3	1.01609	6.91014	1	28.3056	-4.12909	0.463696	97.6664	4.95161e-23	1.14183e-21	LOC103132575	protein_coding		cAMP-specific 3',5'-cyclic phosphodiesterase 4B-like
103131293	77	58	37	35	3	0	0	2	5	75.5851	59	38	37.1013	4	1	1.01609	2.96149	6	24.9627	-4.12815	0.531522	69.0785	9.46201e-17	1.37647e-15	LOC103131293	protein_coding		V-set domain-containing T-cell activation inhibitor 1-like
103133218	26	33	31	18	2	1	0	0	0	26.1641	34	32	19.5812	3	2	1.01609	0.987163	1	13.3054	-4.12584	0.618376	61.8563	3.69462e-15	4.74832e-14	LOC103133218	protein_coding		tripartite motif-containing protein 16-like
103145783	25	36	35	12	2	0	0	1	0	25.195	37	36	13.3977	3	1	1.01609	1.97433	1	13.287	-4.12457	0.654698	50.766	1.04059e-12	1.09796e-11	LOC103145783	protein_coding		probable G-protein coupled receptor 22
103134366	2512	2604	2173	1826	110	133	142	169	96	2435.2	2605	2174	1882.89	111	134	145.3	167.818	97	1083.58	-4.11744	0.182752	446.287	4.63721e-99	2.04553e-96	fign	protein_coding		fidgetin
107836620	82	69	51	45	3	2	4	1	3	80.4303	70	52	47.4072	4	3	5.08043	1.97433	4	29.7658	-4.11603	0.457201	98.1139	3.9499e-23	9.16248e-22	LOC107836620	lncRNA		uncharacterized LOC107836620
103131009	644	601	424	439	25	47	26	27	22	625.031	602	425	453.46	26	48	27.4343	27.6406	23	250.841	-4.1133	0.261906	229.661	7.06644e-52	6.35724e-50	zgc:113223	protein_coding		uncharacterized LOC103131009
103150518	357	382	285	195	16	7	22	20	18	346.916	383	286	201.996	17	8	23.37	20.7304	19	145.112	-4.11159	0.321089	155.393	1.14905e-35	5.1517e-34	LOC103150518	protein_coding		N-sulphoglucosamine sulphohydrolase-like
103131847	15	20	17	13	0	0	0	0	0	15.5046	21	18	14.4283	1	1	1.01609	0.987163	1	8.21513	-4.10652	0.740342	47.4203	5.72871e-12	5.6297e-11	LOC103131847	protein_coding		alpha-1,3-mannosyl-glycoprotein 4-beta-N-acetylglucosaminyltransferase B-like
107837472	597	629	350	459	26	41	26	23	27	579.486	630	351	474.072	27	42	27.4343	23.6919	28	242.52	-4.10197	0.264527	224.204	1.09503e-50	9.35872e-49	LOC107837472	protein_coding		arrestin domain-containing protein 3-like
103135280	264	268	267	252	22	15	7	15	13	256.795	269	268	260.739	23	16	8.12868	15.7946	14	125.718	-4.09762	0.266677	247.531	8.97026e-56	9.32805e-54	ctnnd2	gene=ctnnd2		catenin delta 2
103151198	32	44	10	33	1	2	0	0	1	31.9783	45	11	35.0401	2	3	1.01609	0.987163	2	14.6691	-4.09383	0.655264	46.6142	8.64335e-12	8.32349e-11	LOC103151198	protein_coding		CUB domain-containing protein 1-like
103156636	26	19	21	12	0	0	0	0	1	26.1641	20	22	13.3977	1	1	1.01609	0.987163	2	9.72944	-4.08798	0.696295	49.9628	1.5669e-12	1.62384e-11	LOC103156636	protein_coding		olfactory receptor 52D1-like
103134716	441	403	385	346	28	20	18	30	15	428.315	404	386	357.615	29	21	19.3056	30.602	16	187.982	-4.08617	0.234847	305.502	2.08552e-68	3.24073e-66	LOC103134716	protein_coding		target of Nesh-SH3-like
103150119	76	51	40	34	1	6	1	1	1	74.616	52	41	36.0707	2	7	2.03217	1.97433	2	24.2992	-4.08554	0.524656	70.2159	5.31561e-17	7.8667e-16	LOC103150119	protein_coding		uncharacterized LOC103150119
103132164	228	192	172	122	5	13	13	2	15	221.91	193	173	126.763	6	14	14.2252	2.96149	16	85.3177	-4.07224	0.389084	105.907	7.72695e-25	1.9549e-23	LOC103132164	protein_coding		hepatic lectin-like
103135114	55	28	20	28	2	0	0	3	0	54.2662	29	21	29.8871	3	1	1.01609	3.94865	1	16.0131	-4.06963	0.610478	54.1218	1.88443e-13	2.11565e-12	LOC103135114	protein_coding		uridine diphosphate glucose pyrophosphatase-like
103139492	42	29	45	28	3	1	0	2	0	41.6687	30	46	29.8871	4	2	1.01609	2.96149	1	17.6148	-4.06822	0.548307	72.0084	2.14283e-17	3.27032e-16	cpne7	protein_coding		copine VII
103151081	26	25	21	18	1	0	0	1	0	26.1641	26	22	19.5812	2	1	1.01609	1.97433	1	11.1929	-4.06571	0.641034	58.8444	1.70646e-14	2.0733e-13	LOC103151081	protein_coding		SPRY domain-containing SOCS box protein 1-like
103133374	26	26	28	23	1	0	1	0	1	26.1641	27	29	24.7342	2	1	2.03217	0.987163	2	12.7686	-4.06105	0.601551	66.196	4.08234e-16	5.62174e-15	LOC103133374	protein_coding		histone H4
107834576	24	17	10	12	0	0	0	0	0	24.226	18	11	13.3977	1	1	1.01609	0.987163	1	7.95855	-4.05932	0.759705	41.6154	1.11112e-10	9.62864e-10	LOC107834576	lncRNA		uncharacterized LOC107834576
103131106	1252	1320	949	837	72	55	57	49	89	1214.21	1321	950	863.635	73	56	58.933	49.3581	90	519.57	-4.0541	0.222224	299.105	5.16232e-67	7.80024e-65	LOC103131106	protein_coding		E3 ubiquitin-protein ligase TRIM21-like
103154174	2466	1856	1873	1344	91	87	65	119	199	2390.62	1857	1874	1386.14	92	88	67.0616	118.46	200	897.032	-4.0525	0.289064	169.328	1.03742e-38	5.47727e-37	LOC103154174	protein_coding		CMRF35-like molecule 8
103144337	24	13	36	29	1	1	0	1	0	24.226	14	37	30.9177	2	2	1.01609	1.97433	1	12.6816	-4.05088	0.643607	51.6923	6.49182e-13	6.96254e-12	LOC103144337	protein_coding		synaptonemal complex protein 1-like
103141556	68	75	27	13	2	0	0	2	5	66.8637	76	28	14.4283	3	1	1.01609	2.96149	6	22.1411	-4.04967	0.656861	38.929	4.39508e-10	3.60855e-09	LOC103141556	protein_coding		uncharacterized protein DDB_G0271670-like
103152474	437	480	337	263	21	28	24	25	12	424.439	481	338	272.076	22	29	25.4021	25.6662	13	181.176	-4.04136	0.285527	189.761	3.58422e-43	2.35071e-41	LOC103152474	protein_coding		coiled-coil domain-containing protein 85A-like
103138118	19	19	13	11	0	0	0	0	0	19.3808	20	14	12.3671	1	1	1.01609	0.987163	1	7.86124	-4.03965	0.747212	43.9399	3.3861e-11	3.08277e-10	LOC103138118	protein_coding		D-dopachrome decarboxylase-A-like
103148171	784	1056	871	751	50	58	43	63	47	760.696	1057	872	775.004	51	59	44.7078	63.1784	48	414.51	-4.02522	0.191076	418.897	4.24226e-93	1.48746e-90	cfap46	protein_coding	ttc40	cilia and flagella associated protein 46
103139952	246	273	282	247	9	11	5	27	24	239.353	274	283	255.586	10	12	6.09651	27.6406	25	125.853	-4.02358	0.360182	116.758	3.2425e-27	9.33463e-26	LOC103139952	protein_coding		glutaminase kidney isoform, mitochondrial-like
103150755	37	24	39	26	0	0	1	2	2	36.8235	25	40	27.8259	1	1	2.03217	2.96149	3	15.5159	-4.01866	0.566315	67.149	2.51739e-16	3.52886e-15	si:dkey-96g2.1	protein_coding		uncharacterized LOC103150755
103141520	103	116	57	58	5	4	4	7	1	100.78	117	58	60.8048	6	5	5.08043	7.8973	2	40.2847	-4.01677	0.443855	87.7302	7.50197e-21	1.47287e-19	LOC103141520	lncRNA		uncharacterized LOC103141520
103149403	35436	34809	27054	20729	1415	2152	1352	1681	2478	34339.9	34810	27055	21364.1	1416	2153	1374.76	1660.41	2479	14072.5	-4.01609	0.2297	259.328	2.40386e-58	2.78572e-56	LOC103149403	protein_coding		tubulin alpha chain-like
103132526	3466	2840	2824	2317	188	143	158	215	174	3359.66	2841	2825	2388.91	189	144	161.558	213.227	175	1366.37	-4.01443	0.156764	581.126	2.13395e-128	1.88262e-125	LOC103132526	protein_coding		clathrin interactor 1-like
103137802	53	60	29	22	1	0	1	2	4	52.3281	61	30	23.7036	2	1	2.03217	2.96149	5	20.0028	-4.00608	0.567977	57.239	3.8594e-14	4.5812e-13	slc34a2a	protein_coding		solute carrier family 34 member 2a
103129101	267	331	187	199	2	19	17	13	21	259.703	332	188	206.118	3	20	18.2895	13.8203	22	118.103	-3.99876	0.387343	98.8037	2.78807e-23	6.54515e-22	LOC103129101	protein_coding		uncharacterized LOC103129101
103140447	50	34	56	48	1	0	2	1	6	49.421	35	57	50.4989	2	1	3.04826	1.97433	7	22.9936	-3.99821	0.501798	76.6096	2.08322e-18	3.42597e-17	grik1a	protein_coding		glutamate receptor, ionotropic, kainate 1a
103155934	208	261	259	223	17	18	0	19	16	202.529	262	260	230.852	18	19	1.01609	19.7433	17	114.46	-3.99587	0.401568	91.459	1.13927e-21	2.37484e-20	LOC103155934	protein_coding		F-box only protein 46-like
103149102	76	153	102	95	5	6	7	8	3	74.616	154	103	98.9367	6	7	8.12868	8.88446	4	51.6184	-3.98357	0.390479	111.124	5.55823e-26	1.53084e-24	rbm46	protein_coding		RNA binding motif protein 46
103142042	28	28	19	10	0	0	0	0	2	28.1021	29	20	11.3365	1	1	1.01609	0.987163	3	10.6047	-3.98228	0.682263	44.8635	2.11255e-11	1.96718e-10	LOC103142042	protein_coding		granzyme A-like
103146957	1931	2515	1652	1554	139	101	86	159	117	1872.18	2516	1653	1602.57	140	102	88.3994	157.946	118	916.678	-3.97764	0.211162	312.358	6.69225e-70	1.12979e-67	LOC103146957	protein_coding		uncharacterized LOC103146957
103144143	599	484	630	527	33	12	34	44	50	581.424	485	631	544.152	34	13	35.563	44.4223	51	268.84	-3.97639	0.296132	163.283	2.16958e-37	1.06146e-35	LOC103144143	protein_coding		uncharacterized LOC103144143
103130143	2072	1629	1866	1457	99	79	143	122	108	2008.82	1630	1867	1502.6	100	80	146.316	121.421	109	840.573	-3.97624	0.185964	408.706	7.01221e-91	2.2562e-88	kif1aa	protein_coding		kinesin family member 1Aa
103151453	1914	2212	1895	1573	101	116	38	174	172	1855.71	2213	1896	1622.15	102	117	39.6273	172.753	173	910.138	-3.97157	0.323722	129.83	4.46469e-30	1.49455e-28	notch1a	protein_coding	notch1	notch receptor 1a
103144723	109	93	77	67	5	4	0	12	2	106.594	94	78	70.0802	6	5	1.01609	12.8331	3	41.836	-3.96353	0.452833	79.709	4.33829e-19	7.54757e-18	LOC103144723	protein_coding		UPF0505 protein C16orf62 homolog
103146058	99	106	100	54	9	2	4	6	3	96.904	107	101	56.6825	10	3	5.08043	6.91014	4	43.3974	-3.96229	0.415527	98.1777	3.82481e-23	8.90253e-22	admp	protein_coding		anti-dorsalizing morphogenic protein
103132769	86	113	78	105	4	2	4	5	11	84.3064	114	79	109.243	5	3	5.08043	5.92298	12	46.3947	-3.96135	0.39244	111.679	4.20023e-26	1.15915e-24	nfatc2ip	protein_coding		nuclear factor of activated T cells 2 interacting protein
103132306	17	28	104	250	6	4	1	12	5	17.4427	29	105	258.678	7	5	2.03217	12.8331	6	49.2207	-3.96121	0.720915	27.2092	1.8259e-07	1.07045e-06	LOC103132306	protein_coding		matrix metalloproteinase-9-like
103144251	24	21	22	16	0	0	0	0	2	24.226	22	23	17.52	1	1	1.01609	0.987163	3	10.4166	-3.95355	0.646438	53.452	2.64987e-13	2.9436e-12	LOC103144251	lncRNA		uncharacterized LOC103144251
103141193	319	191	165	242	2	8	18	5	36	310.093	192	166	250.433	3	9	19.3056	5.92298	37	110.306	-3.95197	0.531164	49.3534	2.13766e-12	2.18227e-11	inavaa	protein_coding	inava	innate immunity activator a
103138943	221	155	205	172	13	4	13	12	14	215.127	156	206	178.292	14	5	14.2252	12.8331	15	90.7197	-3.95144	0.306387	173.01	1.62816e-39	9.03218e-38	LOC103138943	protein_coding		N-terminal EF-hand calcium-binding protein 1-like
103154391	15	16	17	10	0	0	0	0	0	15.5046	17	18	11.3365	1	1	1.01609	0.987163	1	7.42715	-3.95073	0.746059	41.9728	9.25534e-11	8.07929e-10	LOC103154391	protein_coding		zinc finger protein Gfi-1b-like
103137466	50	42	42	35	2	1	1	3	2	49.421	43	43	37.1013	3	2	2.03217	3.94865	3	20.7226	-3.94562	0.482181	88.1161	6.17238e-21	1.21902e-19	camk1a	protein_coding		calcium/calmodulin-dependent protein kinase Ia
103154635	243	229	192	127	13	10	7	20	10	236.446	230	193	131.916	14	11	8.12868	20.7304	11	95.1356	-3.92931	0.33427	136.89	1.27428e-31	4.71586e-30	dpf1	protein_coding		double PHD fingers 1
103154026	278	291	213	154	9	17	10	19	17	270.362	292	214	159.742	10	18	11.1769	19.7433	18	112.558	-3.92637	0.315747	151.738	7.2295e-35	3.1434e-33	LOC103154026	protein_coding		acyl-coenzyme A thioesterase 1-like
103152394	348	303	286	301	17	11	21	17	31	338.195	304	287	311.238	18	12	22.3539	17.7689	32	149.173	-3.9249	0.264435	218.854	1.60803e-49	1.31671e-47	adora2aa	protein_coding	adora2a	adenosine A2a receptor a
103131350	1016	1336	990	703	45	163	25	43	52	985.513	1337	991	725.536	46	164	26.4182	43.4352	53	485.767	-3.92289	0.428628	72.5668	1.61473e-17	2.48655e-16	lrp2b	protein_coding		low density lipoprotein receptor-related protein 2b
103149830	350	332	365	296	16	12	13	20	45	340.133	333	366	306.085	17	13	14.2252	20.7304	46	161.797	-3.92131	0.341727	121.39	3.13989e-28	9.56267e-27	unc13a	protein_coding		unc-13 homolog A (C. elegans)
103142813	42	30	22	12	0	2	2	0	0	41.6687	31	23	13.3977	1	3	3.04826	0.987163	1	13.1224	-3.92113	0.640901	45.6151	1.4393e-11	1.36159e-10	LOC103142813	lncRNA		uncharacterized LOC103142813
103130164	111	110	133	44	4	5	8	3	8	108.532	111	134	46.3766	5	6	9.14477	3.94865	9	48.1114	-3.91919	0.439817	80.6168	2.74016e-19	4.8361e-18	tesmin	protein_coding	mtl5	testis expressed metallothionein like protein
103131688	1057	224	1216	1210	24	1	93	37	146	1025.24	225	1217	1248.05	25	2	95.512	37.5122	147	446.924	-3.91903	0.956155	14.3862	0.000148891	0.000546707	LOC103131688	protein_coding		receptor-type tyrosine-protein phosphatase H-like
103134550	86	114	31	68	2	11	2	1	4	84.3064	115	32	71.1107	3	12	3.04826	1.97433	5	36.3822	-3.91749	0.543128	51.3978	7.54229e-13	8.04188e-12	LOC103134550	protein_coding		WD repeat-containing protein 78-like
103139382	709	894	499	384	31	32	49	46	42	688.018	895	500	396.777	32	33	50.8043	46.3966	43	298.333	-3.9173	0.284688	171.416	3.62934e-39	1.97333e-37	tmem255b	protein_coding		transmembrane protein 255B
103152668	17	64	33	26	4	1	0	0	2	17.4427	65	34	27.8259	5	2	1.01609	0.987163	3	17.3635	-3.90851	0.621	43.9055	3.44613e-11	3.13638e-10	LOC103152668	protein_coding		homeobox protein OTX2-like
103146765	558	615	365	339	6	126	12	3	4	541.693	616	366	350.401	7	127	13.2091	3.94865	5	225.584	-3.90706	1.03741	12.185	0.000481744	0.00159217	LOC103146765	protein_coding		cytochrome P450 2K1-like
103143893	15	23	13	17	0	0	0	1	0	15.5046	24	14	18.5506	1	1	1.01609	1.97433	1	8.67174	-3.90696	0.696742	44.9557	2.01539e-11	1.88055e-10	LOC103143893	protein_coding		STE20-like serine/threonine-protein kinase
103150274	366	413	380	361	17	42	16	21	26	355.638	414	381	373.074	18	43	17.2735	21.7176	27	183.411	-3.90632	0.270599	199.042	3.37909e-45	2.38183e-43	LOC103150274	protein_coding		transcription initiation factor TFIID subunit 4-like
103139704	33	31	34	30	0	0	0	0	6	32.9473	32	35	31.9483	1	1	1.01609	0.987163	7	15.8777	-3.90507	0.566343	59.4141	1.27752e-14	1.56888e-13	LOC103139704	protein_coding		cystatin-A5-like
103138793	126	129	87	87	9	4	11	4	3	123.068	130	88	90.692	10	5	12.193	4.93581	4	51.9876	-3.90391	0.381051	111.939	3.68487e-26	1.01898e-24	fam181a	protein_coding		family with sequence similarity 181 member A
107833180	77	66	46	94	6	1	3	5	4	75.5851	67	47	97.9061	7	2	4.06434	5.92298	5	34.6087	-3.90365	0.43758	88.4409	5.23772e-21	1.04028e-19	LOC107833180	protein_coding		uncharacterized LOC107833180
103144905	16	21	95	42	1	0	0	8	1	16.4737	22	96	44.3154	2	1	1.01609	8.88446	2	21.5211	-3.90154	0.716227	29.1628	6.65437e-08	4.14651e-07	LOC103144905	protein_coding		sodium- and chloride-dependent GABA transporter 3-like
103148484	142	125	116	102	13	2	1	11	9	138.573	126	117	106.151	14	3	2.03217	11.846	10	58.7335	-3.89617	0.406517	92.3141	7.39568e-22	1.55948e-20	LOC103148484	protein_coding		rho guanine nucleotide exchange factor 38-like
103138814	341	373	298	225	11	23	20	32	13	331.412	374	299	232.913	12	24	21.3378	32.5764	14	149.027	-3.89506	0.305157	154.949	1.43639e-35	6.40847e-34	LOC103138814	lncRNA		uncharacterized LOC103138814
103140164	173	156	128	203	5	13	11	10	12	168.613	157	129	210.24	6	14	12.193	10.8588	13	80.1006	-3.8902	0.318384	155.88	8.99068e-36	4.05084e-34	LOC103140164	protein_coding		aryl-hydrocarbon-interacting protein-like 1
103135032	282	190	178	127	11	23	1	26	0	274.238	191	179	131.916	12	24	2.03217	26.6534	1	93.5377	-3.88341	0.617246	35.1962	2.98102e-09	2.21483e-08	LOC103135032	lncRNA		uncharacterized LOC103135032
103152177	29	13	39	33	2	0	1	2	0	29.0712	14	40	35.0401	3	1	2.03217	2.96149	1	14.2339	-3.8832	0.608492	49.573	1.91129e-12	1.95995e-11	LOC103152177	protein_coding		leptin receptor overlapping transcript-like 1
107834310	36	13	25	63	1	1	3	2	0	35.8545	14	26	65.9578	2	2	4.06434	2.96149	1	17.0931	-3.88216	0.631339	41.4386	1.21634e-10	1.04972e-09	LOC107834310	lncRNA		uncharacterized LOC107834310
107834013	14	13	15	13	0	0	0	0	0	14.5356	14	16	14.4283	1	1	1.01609	0.987163	1	7.10746	-3.88096	0.741643	41.2137	1.36463e-10	1.17215e-09	LOC107834013	lncRNA		uncharacterized LOC107834013
103130375	139	168	402	372	13	14	10	25	26	135.666	169	403	384.41	14	15	11.1769	25.6662	27	131.658	-3.87702	0.41942	77.6588	1.22471e-18	2.05237e-17	LOC103130375	protein_coding		5-hydroxytryptamine receptor 1B-like
103156694	64	73	45	38	3	3	4	4	0	62.9876	74	46	40.193	4	4	5.08043	4.93581	1	26.9108	-3.8758	0.46617	80.0141	3.71753e-19	6.51735e-18	LOC103156694	lncRNA		uncharacterized LOC103156694
103150351	137	52	241	221	10	4	7	10	20	133.727	53	242	228.791	11	5	8.12868	10.8588	21	79.2784	-3.87528	0.499119	55.4014	9.82641e-14	1.1287e-12	LOC103150351	protein_coding		gap junction alpha-4 protein-like
107836256	1830	1873	1311	1198	118	113	52	143	98	1774.31	1874	1312	1235.68	119	114	53.8525	142.151	99	747.11	-3.87422	0.254037	204.785	1.88711e-46	1.37262e-44	LOC107836256	lncRNA		uncharacterized LOC107836256
103151530	208	180	117	123	6	24	8	6	5	202.529	181	118	127.793	7	25	9.14477	6.91014	6	75.9308	-3.86369	0.422905	79.5213	4.77049e-19	8.28369e-18	cntd1	protein_coding		cyclin N-terminal domain containing 1
103152127	134	188	99	65	3	13	1	8	12	130.82	189	100	68.019	4	14	2.03217	8.88446	13	58.8618	-3.86154	0.481564	61.2332	5.07004e-15	6.45233e-14	ncam2	protein_coding		neural cell adhesion molecule 2
103131821	155	83	384	736	16	25	14	16	43	151.17	84	385	759.545	17	26	15.2413	16.7818	44	166.526	-3.85674	0.560463	41.6401	1.09722e-10	9.51119e-10	LOC103131821	protein_coding		carbonic anhydrase-like
107835240	43	27	42	35	1	3	2	1	1	42.6377	28	43	37.1013	2	4	3.04826	1.97433	2	18.1957	-3.85663	0.508362	73.8972	8.22937e-18	1.29571e-16	LOC107835240	lncRNA		uncharacterized LOC107835240
103145981	92	84	66	66	2	6	7	4	3	90.1207	85	67	69.0496	3	7	8.12868	4.93581	4	37.5816	-3.84752	0.388302	114.264	1.1409e-26	3.20119e-25	adrb3a	protein_coding	adrb3	adrenoceptor beta 3a
103150209	45	44	61	30	0	6	2	1	2	44.5758	45	62	31.9483	1	7	3.04826	1.97433	3	22.1719	-3.84105	0.50528	67.1687	2.49246e-16	3.4975e-15	slco4a1	protein_coding		solute carrier organic anion transporter family, member 4A1
103131632	36	27	34	14	2	1	1	0	1	35.8545	28	35	15.4589	3	2	2.03217	0.987163	2	13.8147	-3.83728	0.590611	52.9909	3.35105e-13	3.68507e-12	LOC103131632	lncRNA		uncharacterized LOC103131632
103149823	131	138	24	37	4	3	5	9	3	127.913	139	25	39.1624	5	4	6.09651	9.87163	4	40.0049	-3.83613	0.581161	41.5179	1.168e-10	1.00959e-09	zbtb7a	protein_coding		zinc finger and BTB domain containing 7a
103134816	4567	5465	4122	3407	374	267	289	407	202	4426.57	5466	4123	3512.25	375	268	294.665	402.762	203	2119.03	-3.82729	0.210962	286.817	2.45533e-64	3.46138e-62	slc15a2	protein_coding		solute carrier family 15 member 2
103140273	28	36	11	12	0	2	0	0	1	28.1021	37	12	13.3977	1	3	1.01609	0.987163	2	10.9448	-3.82231	0.684256	37.7273	8.1357e-10	6.46812e-09	LOC103140273	gene=LOC103140273		histone H3-like
103150734	108	118	59	73	10	6	1	5	5	105.625	119	60	76.2637	11	7	2.03217	5.92298	6	43.6494	-3.81803	0.422997	85.0988	2.83817e-20	5.3238e-19	LOC103150734	protein_coding		ataxin-1-like
103143653	213	178	298	1862	8	173	12	7	27	207.374	179	299	1919.99	9	174	13.2091	7.8973	28	315.275	-3.81051	1.13162	9.79458	0.00175027	0.00509398	LOC103143653	protein_coding	emp1	epithelial membrane protein 1
107833088	20	14	18	22	2	0	0	0	0	20.3498	15	19	23.7036	3	1	1.01609	0.987163	1	9.45074	-3.79957	0.654177	46.7612	8.01842e-12	7.75171e-11	LOC107833088	lncRNA		uncharacterized LOC107833088
103151385	323	273	360	235	28	8	18	20	28	313.969	274	361	243.219	29	9	19.3056	20.7304	29	144.358	-3.79935	0.304019	148.896	3.02168e-34	1.27926e-32	gpr34	protein_coding		G protein-coupled receptor 34
103133132	45	43	34	30	0	1	3	3	2	44.5758	44	35	31.9483	1	2	4.06434	3.94865	3	18.8375	-3.79546	0.495559	74.1451	7.25815e-18	1.14675e-16	LOC103133132	protein_coding		C-type lectin domain family 4 member E-like
103148790	2210	1841	1827	1539	138	34	148	157	184	2142.55	1842	1828	1587.11	139	35	151.397	155.972	185	896.225	-3.79501	0.337998	109.992	9.83962e-26	2.65127e-24	LOC103148790	protein_coding		cytochrome c oxidase subunit NDUFA4-like
103149171	2097	2306	1996	1550	237	95	70	266	46	2033.05	2307	1997	1598.45	238	96	72.1421	263.572	47	961.356	-3.79058	0.413836	72.9022	1.36235e-17	2.11099e-16	LOC103149171	protein_coding		kelch-like protein 32
103137647	128	169	117	113	7	15	10	7	4	125.006	170	118	117.487	8	16	11.1769	7.8973	5	64.2853	-3.78679	0.345877	125.139	4.74533e-29	1.50732e-27	npas4l	protein_coding		neuronal PAS domain protein 4 like
103154104	11	16	12	12	0	0	0	0	0	11.6285	17	13	13.3977	1	1	1.01609	0.987163	1	6.66993	-3.78064	0.748541	37.369	9.77646e-10	7.70537e-09	LOC103154104	protein_coding		WD repeat-containing protein 35-like
107837647	261	53	235	226	31	1	5	21	8	253.888	54	236	233.944	32	2	6.09651	21.7176	9	94.2941	-3.77856	0.61729	33.4711	7.23308e-09	5.10102e-08	LOC107837647	protein_coding		uncharacterized LOC107837647
103154100	132	115	120	69	7	7	7	7	7	128.882	116	121	72.1413	8	8	8.12868	7.8973	8	53.1166	-3.77466	0.351398	125.46	4.03685e-29	1.28526e-27	dbi	protein_coding		diazepam binding inhibitor (GABA receptor modulator, acyl-CoA binding protein)
103144816	1287	1376	937	787	84	70	66	100	75	1248.12	1377	938	812.105	85	71	68.0777	99.7034	76	530.557	-3.77373	0.2137	283.503	1.29496e-63	1.79775e-61	zgc:154142	protein_coding		uncharacterized LOC103144816
103134929	557	506	377	408	43	34	6	25	56	540.724	507	378	421.512	44	35	7.1126	25.6662	57	224.002	-3.77369	0.3995	79.7362	4.27897e-19	7.45386e-18	LOC103134929	protein_coding		nuclear factor 7, brain-like
103144115	528	573	400	302	16	60	62	12	9	512.622	574	401	312.269	17	61	64.0134	12.8331	10	218.304	-3.77139	0.501792	49.8659	1.64619e-12	1.70343e-11	si:ch211-57i17.5	protein_coding		usherin-like
103132092	192	196	243	298	25	7	3	18	28	187.025	197	244	308.147	26	8	4.06434	18.7561	29	113.555	-3.7682	0.434786	68.7852	1.09792e-16	1.58873e-15	sorl1	protein_coding		sortilin related receptor 1
107835606	244	248	208	161	10	21	25	3	15	237.415	249	209	166.956	11	22	26.4182	3.94865	16	104.637	-3.7657	0.384749	89.8883	2.51991e-21	5.12393e-20	LOC107835606	lncRNA		uncharacterized LOC107835606
103129103	331	315	248	203	13	24	4	22	33	321.721	316	249	210.24	14	25	5.08043	22.7047	34	133.083	-3.76515	0.386281	87.4568	8.61429e-21	1.684e-19	exoc3l4	protein_coding		exocyst complex component 3-like 4
103144476	986	952	842	692	79	51	53	79	52	956.442	953	843	714.199	80	52	54.8686	78.973	53	420.609	-3.76418	0.201738	324.006	1.94269e-72	3.42777e-70	chrna11	protein_coding		cholinergic receptor, nicotinic, alpha 11
107834633	31	14	27	22	1	0	2	1	0	31.0093	15	28	23.7036	2	1	3.04826	1.97433	1	11.8595	-3.762	0.606156	49.7476	1.74852e-12	1.80318e-11	LOC107834633	protein_coding		AT-rich interactive domain-containing protein 3A-like
103134639	156	149	127	129	7	6	7	15	12	152.139	150	128	133.977	8	7	8.12868	15.7946	13	68.4488	-3.76177	0.310134	159.455	1.48837e-36	7.00608e-35	LOC103134639	protein_coding		ubiquitin thioesterase OTU1
103141449	75	77	133	79	6	5	4	6	8	73.647	78	134	82.4472	7	6	5.08043	6.91014	9	44.6761	-3.7579	0.384525	103.333	2.83264e-24	6.97299e-23	cfap221	protein_coding		cilia and flagella associated protein 221
103139076	399	386	274	209	21	15	29	22	25	387.616	387	275	216.424	22	16	30.4826	22.7047	26	153.692	-3.7562	0.28907	161.524	5.25641e-37	2.51765e-35	samd10a	protein_coding		sterile alpha motif domain containing 10a
103134498	1166	1155	497	543	10	159	5	11	120	1130.87	1156	498	560.641	11	160	6.09651	11.846	121	406.161	-3.75406	0.980398	12.7236	0.000361063	0.00122728	LOC103134498	protein_coding		uncharacterized LOC103134498
103148789	531	508	403	288	15	17	47	51	25	515.529	509	404	297.841	16	18	48.7721	51.3325	26	209.608	-3.75272	0.361883	97.2182	6.20936e-23	1.42586e-21	LOC103148789	lncRNA		uncharacterized LOC103148789
103134056	176	150	97	100	4	22	1	6	11	171.52	151	98	104.09	5	23	2.03217	6.91014	12	63.728	-3.74337	0.489603	54.9449	1.23954e-13	1.41192e-12	zgc:153981	protein_coding		dual specificity protein phosphatase family protein
103153533	2879	2954	2492	2052	246	158	61	343	157	2790.83	2955	2493	2115.8	247	159	62.9973	339.584	158	1257.91	-3.74295	0.348025	100.923	9.56142e-24	2.3019e-22	LOC103153533	protein_coding		neurocan core protein-like
103131733	785	798	764	953	76	70	21	73	65	761.665	799	765	983.183	77	71	22.3539	73.05	66	402.028	-3.74004	0.287901	151.44	8.40026e-35	3.63511e-33	LOC103131733	protein_coding		general vesicular transport factor p115-like
103146161	127	119	78	70	5	8	12	2	5	124.037	120	79	73.1719	6	9	13.2091	2.96149	6	48.1533	-3.73965	0.405124	87.9075	6.85877e-21	1.3495e-19	LOC103146161	protein_coding		normal mucosa of esophagus-specific gene 1 protein
103154699	66	21	106	861	17	14	3	30	33	64.9257	22	107	888.369	18	15	4.06434	30.602	34	131.551	-3.73375	1.03661	11.3341	0.000760971	0.00241073	ch25h	protein_coding		cholesterol 25-hydroxylase
103131524	1197	1759	1148	991	100	70	79	104	121	1160.91	1760	1149	1022.35	101	71	81.2868	103.652	122	619.022	-3.73216	0.222775	252.727	6.60736e-57	7.28648e-55	si:ch211-195b15.8	protein_coding		uncharacterized LOC103131524
103141475	2264	2281	2013	1965	180	145	40	195	238	2194.87	2282	2014	2026.14	181	146	41.6595	193.484	239	1035.35	-3.73194	0.343861	103.047	3.273e-24	8.04253e-23	epha3	protein_coding		eph receptor A3
103147579	666	843	285	514	16	130	23	23	20	646.349	844	286	530.754	17	131	24.3861	23.6919	21	280.465	-3.73171	0.555609	39.617	3.08979e-10	2.57037e-09	LOC103147579	protein_coding		transcription intermediary factor 1-alpha-like
103148967	54	55	33	25	2	2	3	1	3	53.2972	56	34	26.7954	3	3	4.06434	1.97433	4	20.6812	-3.73171	0.502093	64.4834	9.73513e-16	1.30385e-14	LOC103148967	protein_coding		paired box protein Pax-3-like
107834187	70	66	37	36	0	5	2	4	4	68.8018	67	38	38.1318	1	6	3.04826	4.93581	5	25.7686	-3.72815	0.479893	67.1234	2.55038e-16	3.57327e-15	LOC107834187	lncRNA		uncharacterized LOC107834187
103142803	11	35	20	25	0	1	1	2	0	11.6285	36	21	26.7954	1	2	2.03217	2.96149	1	11.6019	-3.72643	0.636842	41.8197	1.0009e-10	8.71496e-10	LOC103142803	protein_coding		fibroblast growth factor 4-like
103141158	331	314	284	256	29	26	11	23	19	321.721	315	285	264.862	30	27	12.193	23.6919	20	144.385	-3.71485	0.255991	209.715	1.5853e-47	1.20101e-45	LOC103141158	protein_coding		protein FAM3A-like
103138858	98	77	77	60	14	0	3	3	5	95.9349	78	78	62.866	15	1	4.06434	3.94865	6	38.3127	-3.71295	0.473956	62.1119	3.24487e-15	4.17815e-14	tspan33b	protein_coding		tetraspanin 33b
103155183	522	519	369	333	16	64	22	20	39	506.808	520	370	344.217	17	65	23.37	20.7304	40	211.903	-3.71181	0.367021	92.4578	6.87742e-22	1.45581e-20	LOC103155183	protein_coding		cytochrome P450 2J2-like
107838088	18	18	22	11	1	0	1	0	0	18.4118	19	23	12.3671	2	1	2.03217	0.987163	1	8.86646	-3.69992	0.659786	42.7475	6.22829e-11	5.52505e-10	LOC107838088	lncRNA		uncharacterized LOC107838088
103153742	1116	1271	930	730	65	66	105	53	94	1082.42	1272	931	753.362	66	67	107.705	53.3068	95	491.977	-3.69856	0.244331	206.99	6.23123e-47	4.61837e-45	LOC103153742	protein_coding		tumor necrosis factor alpha-induced protein 2-like
103144883	46	49	41	36	2	0	3	6	1	45.5449	50	42	38.1318	3	1	4.06434	6.91014	2	21.4057	-3.69152	0.470022	74.2928	6.73489e-18	1.06964e-16	LOC103144883	protein_coding		gamma-aminobutyric acid receptor subunit beta-2-like
103129766	22	26	22	19	2	0	0	0	2	22.2879	27	23	20.6118	3	1	1.01609	0.987163	3	11.3226	-3.68906	0.58844	52.5658	4.16075e-13	4.53717e-12	LOC103129766	protein_coding		glutamate receptor ionotropic, kainate 2-like
103138554	56	68	61	58	1	3	3	4	8	55.2353	69	62	60.8048	2	4	4.06434	4.93581	9	30.1156	-3.68479	0.409284	94.7107	2.20349e-22	4.84821e-21	gnb4	protein_coding		G protein subunit beta 4
103133391	397	68	1121	830	20	38	74	14	85	385.678	69	1122	856.421	21	39	76.2064	14.8074	86	296.679	-3.68181	0.809802	18.0894	2.1077e-05	9.02089e-05	LOC103133391	gene=LOC103133391		microfibril-associated glycoprotein 4-like
103134562	120	142	142	54	15	0	2	15	8	117.254	143	143	56.6825	16	1	3.04826	15.7946	9	56.0866	-3.67884	0.543915	42.7223	6.30888e-11	5.59111e-10	LOC103134562	protein_coding		otoferlin
103146570	172	145	123	102	4	6	20	13	5	167.644	146	124	106.151	5	7	21.3378	13.8203	6	66.3281	-3.67843	0.399362	82.9253	8.52117e-20	1.54848e-18	theg	protein_coding		theg spermatid protein
107834742	25	17	41	15	1	0	0	1	3	25.195	18	42	16.4894	2	1	1.01609	1.97433	4	12.4083	-3.6684	0.618171	42.0572	8.86399e-11	7.74757e-10	LOC107834742	lncRNA		uncharacterized LOC107834742
103151634	67	78	61	45	2	1	8	4	5	65.8947	79	62	47.4072	3	2	9.14477	4.93581	6	31.0425	-3.66685	0.427497	81.9889	1.36855e-19	2.46889e-18	LOC103151634	protein_coding		endonuclease domain-containing 1 protein-like
103154914	1356	1297	1865	2237	164	64	70	223	144	1314.99	1298	1866	2306.46	165	65	72.1421	221.124	145	828.191	-3.66558	0.339885	102.496	4.32265e-24	1.05554e-22	zfp36l2	protein_coding		ZFP36 ring finger protein like 2
103137876	505	101	1254	1473	3	149	23	9	143	490.334	102	1255	1519.09	4	150	24.3861	9.87163	144	410.965	-3.66275	1.11108	9.4924	0.00206325	0.00589079	LOC103137876	protein_coding		mucin-5AC-like
103134856	251	333	194	230	25	20	17	19	14	244.198	334	195	238.066	26	21	18.2895	19.7433	15	123.477	-3.6594	0.277107	173.015	1.62442e-39	9.02973e-38	cnga4	protein_coding		cyclic nucleotide gated channel subunit alpha 4
103133283	23	14	22	18	1	1	1	0	0	23.2569	15	23	19.5812	2	2	2.03217	0.987163	1	9.87306	-3.65834	0.620474	46.7708	7.97946e-12	7.71677e-11	LOC103133283	protein_coding		coiled-coil domain-containing protein 40-like
103137151	367	481	481	797	38	59	43	41	26	356.607	482	482	822.411	39	60	44.7078	41.4608	27	261.687	-3.65816	0.302906	133.156	8.35619e-31	2.94882e-29	LOC103137151	protein_coding		protein sel-1 homolog 3-like
103154993	57	31	129	734	21	24	4	29	14	56.2043	32	130	757.484	22	25	5.08043	29.6149	15	119.154	-3.65639	0.937968	13.3864	0.000253458	0.00088597	prdm1b	protein_coding		PR domain containing 1b, with ZNF domain
103154616	47	42	28	21	1	1	5	2	0	46.5139	43	29	22.673	2	2	6.09651	2.96149	1	17.2494	-3.65508	0.540112	53.1298	3.12219e-13	3.44448e-12	insm2	protein_coding		INSM transcriptional repressor 2
103141674	108	139	122	110	15	6	4	9	9	105.625	140	123	114.396	16	7	5.08043	9.87163	10	58.997	-3.65289	0.334031	127.423	1.50147e-29	4.91192e-28	tecpr1b	protein_coding		tectonin beta-propeller repeat containing 1b
103154340	2902	2607	51	2574	141	113	120	220	210	2813.12	2608	52	2653.77	142	114	122.946	218.163	211	992.778	-3.65198	0.836969	16.6351	4.53057e-05	0.000181975	LOC103154340	protein_coding		rho GTPase-activating protein 23-like
103140594	2578	2958	1770	1376	143	72	122	147	375	2499.15	2959	1771	1419.12	144	73	124.979	146.1	376	1056.93	-3.6451	0.385347	78.6233	7.51586e-19	1.28791e-17	LOC103140594	protein_coding		TRAF-interacting protein with FHA domain-containing protein A-like
103149017	16	29	46	74	0	2	8	1	1	16.4737	30	47	77.2943	1	3	9.14477	1.97433	2	20.8763	-3.64378	0.635812	33.1496	8.53352e-09	5.97652e-08	LOC103149017	protein_coding		T-lymphocyte surface antigen Ly-9-like
107835908	12	18	14	12	1	0	0	0	0	12.5975	19	15	13.3977	2	1	1.01609	0.987163	1	7.33316	-3.64269	0.69845	37.9535	7.24527e-10	5.79728e-09	ankrd63	protein_coding		ankyrin repeat domain 63
103156295	2600	2743	1657	1462	233	54	100	282	175	2520.47	2744	1658	1507.75	234	55	102.625	279.367	176	1030.8	-3.63694	0.378946	81.0216	2.23262e-19	3.97008e-18	phf19	protein_coding		PHD finger protein 19
103141576	11	27	13	14	0	0	0	1	1	11.6285	28	14	15.4589	1	1	1.01609	1.97433	2	8.45308	-3.62388	0.683744	36.2844	1.70524e-09	1.30782e-08	LOC103141576	protein_coding		fucolectin-1-like
107835350	17	16	39	32	0	4	1	1	0	17.4427	17	40	34.0095	1	5	2.03217	1.97433	1	13.2732	-3.62139	0.608855	41.056	1.47932e-10	1.26788e-09	LOC107835350	protein_coding		ATP-binding cassette sub-family A member 2-like
103136286	140	119	129	484	14	9	13	10	39	136.635	120	130	499.836	15	10	14.2252	10.8588	40	108.506	-3.62045	0.537614	41.0098	1.51469e-10	1.29535e-09	LOC103136286	protein_coding		galaxin-like
103156237	239	167	345	431	20	16	26	20	34	232.569	168	346	445.215	21	17	27.4343	20.7304	35	145.883	-3.62009	0.349087	99.9827	1.53732e-23	3.66877e-22	LOC103156237	protein_coding		galactose-specific lectin nattectin-like
103138931	474	386	372	331	33	32	30	23	36	460.294	387	373	342.156	34	33	31.4986	23.6919	37	191.293	-3.61758	0.216002	280.187	6.83563e-63	9.1641e-61	si:dkey-178k16.1	protein_coding	epb41l1	erythrocyte membrane protein band 4.1 like 1
103149148	43	34	34	23	4	0	1	1	3	42.6377	35	35	24.7342	5	1	2.03217	1.97433	4	16.8198	-3.61697	0.512604	60.4232	7.65079e-15	9.58065e-14	cabp7b	protein_coding	cabp7	calcium binding protein 7b
103152116	25	20	27	22	1	2	1	1	0	25.195	21	28	23.7036	2	3	2.03217	1.97433	1	11.9895	-3.61259	0.56161	54.6446	1.44418e-13	1.63481e-12	LOC103152116	lncRNA		uncharacterized LOC103152116
103140539	652	708	590	505	48	37	45	50	66	632.783	709	591	521.479	49	38	46.7399	50.3453	67	300.594	-3.61094	0.204686	297.668	1.06158e-66	1.5865e-64	tnk2a	protein_coding		tyrosine kinase, non-receptor, 2a
103136395	280	244	243	201	16	18	33	14	13	272.3	245	244	208.179	17	19	34.5469	14.8074	14	118.759	-3.61056	0.289925	152.34	5.3389e-35	2.32876e-33	park7	protein_coding		parkinson protein 7
103151678	146	162	184	175	34	6	2	20	2	142.449	163	185	181.384	35	7	3.04826	20.7304	3	82.2902	-3.60892	0.572108	36.2188	1.76357e-09	1.34726e-08	LOC103151678	protein_coding		tripartite motif-containing protein 16-like
103135667	128	198	119	154	10	21	4	11	11	125.006	199	120	159.742	11	22	5.08043	11.846	12	73.9638	-3.60596	0.363556	96.9234	7.20614e-23	1.64508e-21	znf185	protein_coding		zinc finger protein 185 with LIM domain
103131347	492	523	307	287	40	34	26	35	26	477.737	524	308	296.81	41	35	27.4343	35.5379	27	196.947	-3.59672	0.271058	166.295	4.76904e-38	2.43791e-36	LOC103131347	protein_coding		MAGUK p55 subfamily member 3-like
103143809	20	45	21	16	2	1	1	2	0	20.3498	46	22	17.52	3	2	2.03217	2.96149	1	12.9848	-3.58847	0.598544	42.2902	7.86843e-11	6.91497e-10	elfn1a	protein_coding	elfn1	extracellular leucine-rich repeat and fibronectin type III domain containing 1a
103146628	24	12	16	21	0	0	0	1	2	24.226	13	17	22.673	1	1	1.01609	1.97433	3	9.43215	-3.58671	0.63484	41.5282	1.16185e-10	1.00492e-09	LOC103146628	lncRNA		uncharacterized LOC103146628
103153791	1048	1370	926	785	85	78	97	68	96	1016.52	1371	927	810.044	86	79	99.5764	68.1142	97	506.029	-3.58519	0.206828	276.424	4.51644e-62	5.99612e-60	si	protein_coding		sucrase-isomaltase (alpha-glucosidase)
103145147	138	130	105	76	7	9	8	10	8	134.697	131	106	79.3555	8	10	9.14477	10.8588	9	55.3395	-3.58458	0.335201	122.406	1.8814e-28	5.80094e-27	LOC103145147	lncRNA		uncharacterized LOC103145147
103144523	141	144	194	131	16	9	5	18	11	137.604	145	195	136.038	17	10	6.09651	18.7561	12	75.2771	-3.58441	0.327398	121.493	2.98101e-28	9.09908e-27	LOC103144523	protein_coding		cationic amino acid transporter 2-like
103144102	111	131	68	70	12	6	4	8	5	108.532	132	69	73.1719	13	7	5.08043	8.88446	6	46.9632	-3.58058	0.39259	86.0024	1.79719e-20	3.43476e-19	LOC103144102	lncRNA		uncharacterized LOC103144102
103143558	43	57	36	23	1	7	2	1	1	42.6377	58	37	24.7342	2	8	3.04826	1.97433	2	19.9327	-3.57712	0.52472	51.4297	7.42058e-13	7.91907e-12	grpr	protein_coding		gastrin-releasing peptide receptor
103151562	310	249	153	167	8	6	30	17	26	301.371	250	154	173.139	9	7	31.4986	17.7689	27	107.864	-3.57414	0.417112	68.0984	1.55534e-16	2.22242e-15	LOC103151562	protein_coding		SH2 domain-containing protein 1A-like
103139463	101	93	94	97	6	4	3	7	16	98.842	94	95	100.998	7	5	4.06434	7.8973	17	47.7557	-3.56747	0.372541	96.4555	9.1273e-23	2.063e-21	LOC103139463	protein_coding		myotubularin-related protein 13-like
103148346	60	69	46	58	2	4	1	5	8	59.1114	70	47	60.8048	3	5	2.03217	5.92298	9	29.0968	-3.56648	0.419121	81.8213	1.48962e-19	2.67672e-18	LOC103148346	protein_coding		putative Polycomb group protein ASXL2
103152364	185	245	87	125	13	11	14	12	13	180.241	246	88	129.854	14	12	15.2413	12.8331	14	79.13	-3.56452	0.365601	92.5682	6.50445e-22	1.38006e-20	mylpfb	protein_coding		myosin light chain, phosphorylatable, fast skeletal muscle b
103154868	346	313	233	145	22	22	6	17	38	336.257	314	234	150.466	23	23	7.1126	17.7689	39	127.178	-3.55679	0.401948	72.3074	1.84157e-17	2.82633e-16	rheb	protein_coding		Ras homolog, mTORC1 binding
103134432	46	26	36	48	2	1	1	4	4	45.5449	27	37	50.4989	3	2	2.03217	4.93581	5	19.668	-3.55665	0.483862	63.2878	1.78604e-15	2.34952e-14	LOC103134432	protein_coding		prickle-like protein 1
103150236	16	13	137	90	3	8	2	8	2	16.4737	14	138	93.7837	4	9	3.04826	8.88446	3	32.2433	-3.55119	0.700663	24.1049	9.12266e-07	4.83331e-06	LOC103150236	protein_coding		eosinophil peroxidase-like
103156014	93	143	84	62	7	10	11	3	5	91.0897	144	85	64.9272	8	11	12.193	3.94865	6	47.351	-3.55056	0.404629	78.3482	8.6387e-19	1.47202e-17	LOC103156014	lncRNA		uncharacterized LOC103156014
103143412	102	126	102	88	5	10	5	10	10	99.8111	127	103	91.7226	6	11	6.09651	10.8588	11	51.8321	-3.54967	0.329484	126.899	1.95468e-29	6.3641e-28	ppargc1a	protein_coding		peroxisome proliferator-activated receptor gamma, coactivator 1 alpha
107833421	33	39	25	21	1	1	2	2	2	32.9473	40	26	22.673	2	2	3.04826	2.96149	3	14.9589	-3.54778	0.520917	57.3102	3.72229e-14	4.4242e-13	LOC107833421	lncRNA		uncharacterized LOC107833421
103146390	1091	1157	1504	885	238	14	6	206	29	1058.19	1158	1505	913.103	239	15	7.1126	204.343	30	569.972	-3.54736	0.960539	12.0207	0.000526122	0.00172446	LOC103146390	protein_coding		major histocompatibility complex class I-related gene protein-like
107837868	92	76	68	42	2	11	1	3	8	90.1207	77	69	44.3154	3	12	2.03217	3.94865	9	34.4908	-3.54718	0.466647	59.1368	1.47083e-14	1.79981e-13	LOC107837868	lncRNA		uncharacterized LOC107837868
107833047	50	57	51	71	0	10	0	0	10	49.421	58	52	74.2025	1	11	1.01609	0.987163	11	28.7363	-3.54537	0.594155	34.8267	3.60395e-09	2.64106e-08	LOC107833047	protein_coding		uncharacterized LOC107833047
103139524	1635	1886	798	4388	147	304	140	152	198	1585.35	1887	799	4523.26	148	305	143.268	151.036	199	1082.32	-3.53812	0.402227	68.4848	1.2786e-16	1.84045e-15	LOC103139524	protein_coding		keratin, type II cytoskeletal 8-like
103152740	405	239	237	204	36	23	8	33	12	393.43	240	238	211.271	37	24	9.14477	33.5635	13	133.268	-3.53473	0.387254	77.1047	1.62131e-18	2.69224e-17	fbln2	protein_coding		fibulin 2
107837094	23	27	21	27	4	0	1	0	1	23.2569	28	22	28.8565	5	1	2.03217	0.987163	2	12.5703	-3.53472	0.554369	51.2991	7.93101e-13	8.44975e-12	LOC107837094	lncRNA		uncharacterized LOC107837094
103153131	25	23	26	24	0	5	0	0	1	25.195	24	27	25.7648	1	6	1.01609	0.987163	2	12.5514	-3.53354	0.560807	49.5033	1.98034e-12	2.02772e-11	LOC103153131	protein_coding		neuroblast differentiation-associated protein AHNAK-like
103131233	233	175	164	86	9	10	7	9	31	226.755	176	165	89.6614	10	11	8.12868	9.87163	32	80.9352	-3.53291	0.439332	60.7528	6.47113e-15	8.167e-14	LOC103131233	protein_coding		pyruvate dehydrogenase [acetyl-transferring]-phosphatase 1, mitochondrial-like
103141032	261	193	296	237	16	16	19	24	27	253.888	194	297	245.281	17	17	20.3217	24.6791	28	121.908	-3.53162	0.262688	181.274	2.55434e-41	1.53874e-39	dlb	protein_coding		deltaB
107835131	114	107	100	109	11	10	6	9	6	111.44	108	101	113.365	12	11	7.1126	9.87163	7	53.421	-3.5278	0.307704	147.81	5.22102e-34	2.17667e-32	LOC107835131	protein_coding		gastrula zinc finger protein XlCGF57.1-like
103131725	129	98	175	192	9	13	6	8	24	125.975	99	176	198.904	10	14	7.1126	8.88446	25	73.8751	-3.52754	0.393148	77.6773	1.21325e-18	2.03461e-17	hacd4	protein_coding		3-hydroxyacyl-CoA dehydratase 4
103149815	243	171	200	165	26	13	2	19	20	236.446	172	201	171.078	27	14	3.04826	19.7433	21	96.1461	-3.52317	0.390176	76.9835	1.72396e-18	2.85749e-17	LOC103149815	protein_coding		structural maintenance of chromosomes flexible hinge domain-containing protein 1-like
103148982	577	591	423	299	50	20	52	35	43	560.105	592	424	309.177	51	21	53.8525	35.5379	44	232.297	-3.52084	0.302956	124.606	6.20583e-29	1.95084e-27	LOC103148982	protein_coding		G-protein coupled receptor 20-like
103156434	769	830	572	460	56	51	57	51	66	746.16	831	573	475.102	57	52	58.933	51.3325	67	323.503	-3.51926	0.223475	232.474	1.72114e-52	1.56383e-50	glra3	protein_coding		glycine receptor, alpha 3
103152876	155	171	104	114	8	14	10	7	16	151.17	172	105	118.518	9	15	11.1769	7.8973	17	67.418	-3.50857	0.329245	116.39	3.90362e-27	1.12143e-25	LOC103152876	protein_coding	mrpl22	39S ribosomal protein L22, mitochondrial
103142193	586	623	564	567	30	40	37	105	41	568.826	624	565	585.375	31	41	38.6112	104.639	42	288.939	-3.50836	0.323802	106.874	4.74423e-25	1.21262e-23	rab5c	protein_coding		RAB5C, member RAS oncogene family
103132631	26	17	20	15	1	1	0	1	1	26.1641	18	21	16.4894	2	2	1.01609	1.97433	2	10.0715	-3.50468	0.595321	45.1786	1.79857e-11	1.68338e-10	LOC103132631	protein_coding		CD276 antigen-like
103134092	108	70	104	23	8	10	1	6	4	105.625	71	105	24.7342	9	11	2.03217	6.91014	5	37.8113	-3.49533	0.52457	43.2512	4.81454e-11	4.31856e-10	slc35f3b	protein_coding	slc35f3	solute carrier family 35 member F3b
103146394	431	434	409	339	39	11	32	46	46	418.625	435	410	350.401	40	12	33.5308	46.3966	47	199.217	-3.49486	0.309536	118.384	1.42901e-27	4.21141e-26	adra1aa	protein_coding		adrenoceptor alpha 1Aa
103136376	3756	3559	3203	2828	401	130	180	467	297	3640.68	3560	3204	2915.54	402	131	183.911	461.992	298	1644.13	-3.49478	0.307046	115.111	7.44165e-27	2.11781e-25	tlr3	protein_coding		toll-like receptor 3
103136601	20	43	43	25	4	0	0	3	3	20.3498	44	44	26.7954	5	1	1.01609	3.94865	4	16.6789	-3.49351	0.5416	46.9661	7.22255e-12	7.00956e-11	tacr2	protein_coding		tachykinin receptor 2
103142768	12	10	13	15	0	0	1	0	0	12.5975	11	14	16.4894	1	1	2.03217	0.987163	1	6.67848	-3.49165	0.701671	33.8787	5.86563e-09	4.18521e-08	LOC103142768	protein_coding		protein C9orf69
103142448	1010	968	1022	1201	96	56	31	139	145	979.699	969	1023	1238.77	97	57	32.5147	138.203	146	520.132	-3.48259	0.35466	86.441	1.43966e-20	2.77081e-19	rfng	protein_coding		RFNG O-fucosylpeptide 3-beta-N-acetylglucosaminyltransferase
103132357	62	75	65	45	5	7	5	4	2	61.0495	76	66	47.4072	6	8	6.09651	4.93581	3	30.9432	-3.48232	0.395076	87.8421	7.08933e-21	1.39286e-19	LOC103132357	gene=LOC103132357		testis-expressed sequence 2 protein-like
103151120	20	26	34	32	1	1	3	1	2	20.3498	27	35	34.0095	2	2	4.06434	1.97433	3	14.3776	-3.48107	0.523499	54.183	1.82661e-13	2.05326e-12	LOC103151120	gene=LOC103151120		desmoplakin-like
103147667	43	49	48	26	5	2	0	6	1	42.6377	50	49	27.8259	6	3	1.01609	6.91014	2	20.9322	-3.48068	0.487912	56.9683	4.42895e-14	5.221e-13	LOC103147667	protein_coding		LIM domain and actin-binding protein 1-like
103143660	1721	1581	1139	923	131	115	149	120	78	1668.69	1582	1140	952.266	132	116	152.413	119.447	79	660.201	-3.47953	0.233814	200.852	1.36128e-45	9.77157e-44	LOC103143660	protein_coding		uncharacterized LOC103143660
103155737	1245	1187	857	532	65	66	66	109	117	1207.42	1188	858	549.305	66	67	68.0777	108.588	118	470.044	-3.47426	0.287677	132.081	1.43641e-30	4.98531e-29	ssuh2	protein_coding		ssu-2 homolog
103145537	249	148	153	116	14	16	7	18	15	242.26	149	154	120.579	15	17	8.12868	18.7561	16	82.3026	-3.47356	0.333849	106.976	4.50686e-25	1.1541e-23	fam219ab	protein_coding		family with sequence similarity 219 member Ab
103141959	124	174	401	430	22	24	22	26	30	121.13	175	402	444.184	23	25	23.37	26.6534	31	141.26	-3.46778	0.397118	70.3391	4.9938e-17	7.40647e-16	LOC103141959	protein_coding		whirlin-like
103150635	100	82	108	71	3	8	20	2	3	97.873	83	109	74.2025	4	9	21.3378	2.96149	4	45.0416	-3.46588	0.486645	49.2082	2.30183e-12	2.34112e-11	LOC103150635	protein_coding		trichohyalin-like
103150666	216	313	157	134	12	24	23	17	12	210.282	314	158	139.13	13	25	24.3861	17.7689	13	101.618	-3.46304	0.349407	93.9834	3.18183e-22	6.91193e-21	ccnd3	protein_coding		cyclin D3
103154151	369	326	266	298	29	22	19	32	36	358.545	327	267	308.147	30	23	20.3217	32.5764	37	155.954	-3.46238	0.238011	210.014	1.36388e-47	1.03614e-45	LOC103154151	protein_coding		phospholipid phosphatase 3-like
103153849	32	36	27	24	2	3	1	1	2	31.9783	37	28	25.7648	3	4	2.03217	1.97433	3	15.1944	-3.45388	0.497514	59.8444	1.02661e-14	1.27101e-13	LOC103153849	protein_coding		isoleucine--tRNA ligase, mitochondrial-like
103140597	751	745	435	405	30	38	43	54	96	728.718	746	436	418.42	31	39	44.7078	54.2939	97	288.349	-3.45219	0.339745	93.9834	3.18188e-22	6.91193e-21	tifa	protein_coding		TRAF interacting protein with forkhead associated domain
103135857	297	238	396	578	35	10	19	38	67	288.774	239	397	596.712	36	11	20.3217	38.4993	68	188.367	-3.45132	0.444516	54.7157	1.39287e-13	1.57933e-12	LOC103135857	protein_coding		beta-1,3-galactosyl-O-glycosyl-glycoprotein beta-1,6-N-acetylglucosaminyltransferase 4-like
103152767	643	680	465	418	51	76	47	36	37	624.061	681	466	431.817	52	77	48.7721	36.525	38	272.797	-3.44843	0.264925	157.517	3.94718e-36	1.81431e-34	zgc:171775	protein_coding		STKc_p38 domain-containing protein
103134159	6512	1449	2209	1831	92	1054	94	83	35	6311.35	1450	2210	1888.04	93	1055	96.5281	82.9217	36	1469.21	-3.44262	1.01499	10.2105	0.00139647	0.0041574	LOC103134159	protein_coding		cystatin-like
103140009	12	98	156	59	10	11	7	1	4	12.5975	99	157	61.8354	11	12	8.12868	1.97433	5	40.9484	-3.43889	0.639578	27.0762	1.95593e-07	1.14009e-06	LOC103140009	protein_coding		spartin-like
103144558	158	58	101	56	4	4	17	9	4	154.077	59	102	58.7437	5	5	18.2895	9.87163	5	46.3313	-3.43878	0.486416	48.3506	3.56429e-12	3.56938e-11	LOC103144558	lncRNA		uncharacterized LOC103144558
103133079	98	65	231	295	11	8	4	32	21	95.9349	66	232	305.055	12	9	5.08043	32.5764	22	86.6274	-3.43589	0.555605	35.0787	3.16651e-09	2.3393e-08	LOC103133079	protein_coding		collagen alpha-1(XVII) chain-like
103149804	229	179	186	41	6	13	11	1	37	222.879	180	187	43.2848	7	14	12.193	1.97433	38	78.4813	-3.4358	0.62728	27.3881	1.66456e-07	9.82602e-07	myom1b	protein_coding		myomesin 1b
107833497	36	34	24	15	0	4	1	1	2	35.8545	35	25	16.4894	1	5	2.03217	1.97433	3	13.9278	-3.43406	0.552535	45.1822	1.79529e-11	1.68148e-10	LOC107833497	lncRNA		uncharacterized LOC107833497
103151816	2385	2115	1802	1596	177	101	134	248	247	2312.13	2116	1803	1645.85	178	102	137.172	245.804	248	976.44	-3.43393	0.253959	164.506	1.17262e-37	5.87362e-36	cacna1ha	protein_coding		calcium channel, voltage-dependent, T type, alpha 1H subunit a
103140551	213	185	155	105	7	16	21	5	22	207.374	186	156	109.243	8	17	22.3539	5.92298	23	81.6549	-3.43381	0.392254	73.23	1.15388e-17	1.79711e-16	ptchd3a	protein_coding	ptchd3	patched domain containing 3a
103139241	798	701	560	548	49	46	68	66	67	774.263	702	561	565.794	50	47	70.1099	66.1399	68	322.701	-3.43337	0.204582	267.661	3.66955e-60	4.64623e-58	cblc	protein_coding		Cbl proto-oncogene C, E3 ubiquitin protein ligase
103129938	42	55	29	26	2	1	6	4	0	41.6687	56	30	27.8259	3	2	7.1126	4.93581	1	19.2826	-3.4315	0.510856	49.8695	1.64323e-12	1.70101e-11	LOC103129938	lncRNA		uncharacterized LOC103129938
107836962	58	43	62	48	1	6	1	9	3	57.1733	44	63	50.4989	2	7	2.03217	9.87163	4	26.6196	-3.42569	0.441045	66.1144	4.25499e-16	5.85066e-15	LOC107836962	lncRNA		uncharacterized LOC107836962
103131361	1087	812	737	789	83	58	89	63	100	1054.32	813	738	814.166	84	59	91.4477	63.1784	101	424.234	-3.42303	0.208708	250.708	1.8204e-56	1.96009e-54	LOC103131361	protein_coding		E3 ubiquitin-protein ligase DTX3L-like
103130722	69	62	46	43	5	4	6	3	3	67.8328	63	47	45.346	6	5	7.1126	3.94865	4	27.6933	-3.42281	0.40371	82.0571	1.32214e-19	2.38674e-18	LOC103130722	lncRNA		uncharacterized LOC103130722
103135922	1172	1154	850	698	115	61	49	118	103	1136.68	1155	851	720.383	116	62	50.8043	117.472	104	479.26	-3.42246	0.277856	137.951	7.47041e-32	2.81416e-30	si:dkey-34e4.1	protein_coding		carboxyl-terminal PDZ ligand of neuronal nitric oxide synthase protein-like
103154005	551	616	379	340	39	49	49	50	28	534.91	617	380	351.431	40	50	50.8043	50.3453	29	233.721	-3.41886	0.262554	159.271	1.63305e-36	7.64766e-35	LOC103154005	lncRNA		uncharacterized LOC103154005
103131374	36	33	28	19	1	0	1	3	4	35.8545	34	29	20.6118	2	1	2.03217	3.94865	5	14.8275	-3.41618	0.519959	51.4449	7.36339e-13	7.86339e-12	LOC103131374	lncRNA		uncharacterized LOC103131374
103131946	31	51	39	45	1	3	2	4	5	31.0093	52	40	47.4072	2	4	3.04826	4.93581	6	21.1556	-3.41177	0.450861	66.329	3.81595e-16	5.26285e-15	tmem178	protein_coding	tmem178a	transmembrane protein 178
103129125	38	48	39	74	4	3	0	6	6	37.7925	49	40	77.2943	5	4	1.01609	6.91014	7	25.3348	-3.41009	0.468614	56.8347	4.74037e-14	5.57611e-13	LOC103129125	protein_coding		myb-binding protein 1A-like protein
103153209	103	107	113	139	8	16	2	9	15	100.78	108	114	144.283	9	17	3.04826	9.87163	16	57.9981	-3.40842	0.370001	85.2345	2.64992e-20	4.98779e-19	LOC103153209	gene=LOC103153209		envoplakin-like
103153402	2345	2198	1691	1671	211	217	204	182	110	2273.37	2199	1692	1723.15	212	218	208.298	180.651	111	979.718	-3.40639	0.207153	245.366	2.6585e-55	2.72313e-53	LOC103153402	protein_coding		uncharacterized LOC103153402
103139778	65	88	69	46	4	6	4	7	6	63.9566	89	70	48.4378	5	7	5.08043	7.8973	7	33.708	-3.40636	0.385397	86.1055	1.70585e-20	3.26932e-19	kcnb2b	protein_coding	kcnb2	potassium voltage-gated channel subfamily B member 2b
103132525	790	834	600	479	59	81	52	55	66	766.51	835	601	494.683	60	82	53.8525	55.2811	67	335.036	-3.40576	0.225971	212.7	3.53791e-48	2.74881e-46	LOC103132525	protein_coding		inactive rhomboid protein 1-like
103129334	81	87	97	136	11	5	6	7	14	79.4612	88	98	141.191	12	6	7.1126	7.8973	15	50.518	-3.40338	0.365732	89.2	3.56857e-21	7.14994e-20	LOC103129334	protein_coding		tripartite motif-containing protein 16-like protein
103142052	149	134	117	89	5	17	14	13	4	145.356	135	118	92.7531	6	18	15.2413	13.8203	5	61.019	-3.403	0.368399	85.1719	2.7352e-20	5.1377e-19	LOC103142052	protein_coding		glutamate-rich protein 3-like
103140525	244	300	280	380	15	30	34	17	42	237.415	301	281	392.655	16	31	35.563	17.7689	43	150.6	-3.40248	0.31488	110.209	8.81692e-26	2.38747e-24	smpx	protein_coding		small muscle protein X-linked
103150987	92	86	68	88	2	7	3	9	14	90.1207	87	69	91.7226	3	8	4.06434	9.87163	15	41.9755	-3.40077	0.392082	78.1529	9.5365e-19	1.62097e-17	LOC103150987	protein_coding		lysophosphatidic acid receptor 6-like
103130871	108	117	73	70	4	9	14	7	5	105.625	118	74	73.1719	5	10	15.2413	7.8973	6	46.104	-3.39486	0.378202	83.2902	7.08493e-20	1.29523e-18	LOC103130871	protein_coding		sterile alpha motif domain-containing protein 13-like
107834398	853	518	892	772	110	67	39	77	66	827.56	519	893	796.646	111	68	40.6434	76.9987	67	377.761	-3.38326	0.276288	137.534	9.21729e-32	3.4532e-30	LOC107834398	protein_coding		calpain-2 catalytic subunit-like
103144296	700	727	544	717	61	84	60	55	58	679.297	728	545	739.964	62	85	61.9812	55.2811	59	335.058	-3.38004	0.193282	292.389	1.4994e-65	2.18123e-63	LOC103144296	protein_coding		probable nuclear hormone receptor HR38
103134408	178	371	136	113	18	9	20	21	23	173.458	372	137	117.487	19	10	21.3378	21.7176	24	99.5556	-3.38	0.407211	64.6783	8.81785e-16	1.18331e-14	ldhbb	protein_coding		lactate dehydrogenase Bb
103149674	246	168	275	269	29	18	8	36	20	239.353	169	276	278.259	30	19	9.14477	36.525	21	119.809	-3.37737	0.3455	90.5168	1.8341e-21	3.74893e-20	flrt2	protein_coding		fibronectin leucine rich transmembrane protein 2
103137604	597	469	426	365	67	19	35	80	18	579.486	470	427	377.196	68	20	36.5791	79.9602	19	230.802	-3.37333	0.401737	64.273	1.08322e-15	1.44724e-14	dthd1	protein_coding		death domain containing 1
103134715	44	57	53	65	2	8	0	4	8	43.6068	58	54	68.019	3	9	1.01609	4.93581	9	27.842	-3.37182	0.442943	62.1324	3.21124e-15	4.1368e-14	LOC103134715	protein_coding		protein VPRBP-like
107833567	27	19	15	26	1	1	1	0	3	27.1331	20	16	27.8259	2	2	2.03217	0.987163	4	11.3309	-3.3684	0.564992	43.6699	3.88703e-11	3.51542e-10	LOC107833567	lncRNA		uncharacterized LOC107833567
103133050	65	75	51	37	3	5	6	7	2	63.9566	76	52	39.1624	4	6	7.1126	7.8973	3	28.7921	-3.36707	0.41987	70.1583	5.47314e-17	8.08234e-16	LOC103133050	gene=LOC103133050		ras and Rab interactor 3-like
103131615	180	139	90	73	7	9	11	8	19	175.396	140	91	76.2637	8	10	12.193	8.88446	20	60.193	-3.35328	0.39146	72.1573	1.98709e-17	3.04282e-16	ccdc88aa	protein_coding		coiled-coil domain containing 88Aa
103130736	301	216	196	141	8	22	46	20	3	292.65	217	197	146.344	9	23	47.756	20.7304	4	106.387	-3.35223	0.509972	39.731	2.91461e-10	2.43246e-09	LOC103130736	lncRNA		uncharacterized LOC103130736
103151361	32	48	26	21	3	3	2	2	1	31.9783	49	27	22.673	4	4	3.04826	2.96149	2	16.2957	-3.35132	0.505418	50.7744	1.03617e-12	1.09372e-11	LOC103151361	lncRNA		uncharacterized LOC103151361
103136762	281	237	290	301	29	22	16	50	15	273.269	238	291	311.238	30	23	17.2735	50.3453	16	138.903	-3.34741	0.324599	100.634	1.10665e-23	2.65489e-22	clstn3	protein_coding		calsyntenin 3
103137886	33	34	19	24	2	2	1	2	2	32.9473	35	20	25.7648	3	3	2.03217	2.96149	3	14.1895	-3.34405	0.509583	52.0626	5.37594e-13	5.80673e-12	LOC103137886	lncRNA		uncharacterized LOC103137886
107833302	74	62	48	48	3	2	8	3	8	72.678	63	49	50.4989	4	3	9.14477	3.94865	9	29.3634	-3.34004	0.410036	72.5813	1.60295e-17	2.4712e-16	LOC107833302	lncRNA		uncharacterized LOC107833302
103156647	107	251	113	124	8	10	17	11	23	104.656	252	114	128.824	9	11	18.2895	11.846	24	74.8462	-3.33792	0.397723	67.6377	1.96477e-16	2.78129e-15	LOC103156647	protein_coding		neuronal acetylcholine receptor subunit alpha-10-like
103133893	2304	2373	1969	1470	130	222	231	230	182	2233.64	2374	1970	1516	131	223	235.732	228.035	183	1010.49	-3.33769	0.205253	240.847	2.56993e-54	2.56515e-52	si:dkey-175m17.7	protein_coding		dual specificity protein phosphatase 10-like
103148070	230	236	252	128	16	29	12	28	15	223.848	237	253	132.946	17	30	13.2091	28.6277	16	105.737	-3.33497	0.328441	99.3388	2.12795e-23	5.03873e-22	LOC103148070	protein_coding	sucnr1	succinate receptor 1
103152068	362	432	288	249	24	24	32	21	59	351.761	433	289	257.648	25	25	33.5308	21.7176	60	166.295	-3.33258	0.324624	98.7428	2.87514e-23	6.74376e-22	slc25a15a	protein_coding		solute carrier family 25 member 15a
103139094	28	21	40	20	3	2	1	1	2	28.1021	22	41	21.6424	4	3	2.03217	1.97433	3	14.0834	-3.3313	0.522911	47.9999	4.26251e-12	4.23602e-11	xkr7a	protein_coding	xkr5l, zgc:198371	XK related 7a
103133197	79	89	27	19	6	5	1	8	2	77.5232	90	28	20.6118	7	6	2.03217	8.88446	3	27.0057	-3.32586	0.574733	33.0404	9.02647e-09	6.29758e-08	LOC103133197	protein_coding		transcription factor GATA-5-like
103142575	404	456	211	280	27	46	49	20	21	392.461	457	212	289.596	28	47	50.8043	20.7304	22	168.844	-3.32577	0.346542	85.7323	2.06017e-20	3.90461e-19	si:ch211-221n20.8	protein_coding		fibropellin-1-like
103148610	345	430	318	250	34	42	21	33	33	335.288	431	319	258.678	35	43	22.3539	33.5635	34	167.987	-3.32218	0.25414	165.318	7.79641e-38	3.95592e-36	LOC103148610	protein_coding	adamts16	A disintegrin and metalloproteinase with thrombospondin motifs 16
103146328	19	20	12	17	2	1	0	1	0	19.3808	21	13	18.5506	3	2	1.01609	1.97433	1	8.99131	-3.3203	0.602561	38.5905	5.22733e-10	4.25104e-09	LOC103146328	lncRNA		uncharacterized LOC103146328
103132252	95	194	95	68	10	16	11	6	9	93.0278	195	96	71.1107	11	17	12.193	6.91014	10	56.9157	-3.31743	0.406726	65.2122	6.72504e-16	9.11865e-15	LOC103132252	protein_coding		uncharacterized LOC103132252
107833928	19	23	15	11	1	1	2	0	0	19.3808	24	16	12.3671	2	2	3.04826	0.987163	1	8.97592	-3.31653	0.611622	36.7713	1.32831e-09	1.0338e-08	LOC107833928	lncRNA		uncharacterized LOC107833928
103146256	163	147	95	95	10	18	8	4	18	158.922	148	96	98.9367	11	19	9.14477	4.93581	19	62.7711	-3.31469	0.382046	74.0001	7.81134e-18	1.23202e-16	LOC103146256	lncRNA		uncharacterized LOC103146256
103137036	24	13	18	28	0	0	0	2	4	24.226	14	19	29.8871	1	1	1.01609	2.96149	5	10.899	-3.30673	0.591592	36.848	1.27706e-09	9.95617e-09	LOC103137036	protein_coding		guanine nucleotide-binding protein G(I)/G(S)/G(T) subunit beta-1-like
103150072	4617	4936	3888	4090	597	216	293	595	514	4475.02	4937	3889	4216.15	598	217	298.729	588.349	515	2192.69	-3.30389	0.271612	133.271	7.88846e-31	2.79096e-29	loxl3b	protein_coding	loxl3	lysyl oxidase-like 3b
103129619	18	29	18	18	3	0	3	0	0	18.4118	30	19	19.5812	4	1	4.06434	0.987163	1	10.8938	-3.30305	0.575299	39.719	2.93251e-10	2.44503e-09	LOC103129619	protein_coding		adenylate cyclase type 1-like
103150925	287	388	210	231	13	37	35	21	31	279.083	389	211	239.097	14	38	36.5791	21.7176	32	140.053	-3.29677	0.322044	99.2714	2.20167e-23	5.20428e-22	gbx2	protein_coding		gastrulation brain homeobox 2
103134461	477	479	375	340	50	65	31	40	22	463.201	480	376	351.431	51	66	32.5147	40.4737	23	209.291	-3.29335	0.287169	123.468	1.10143e-28	3.4192e-27	parvb	protein_coding		parvin, beta
103131013	157	150	119	171	12	6	13	14	27	153.108	151	120	177.262	13	7	14.2252	14.8074	28	75.3781	-3.28643	0.342671	90.6886	1.68156e-21	3.45004e-20	LOC103131013	lncRNA		uncharacterized LOC103131013
103137290	63	63	509	556	22	34	24	20	50	62.0185	64	510	574.039	23	35	25.4021	20.7304	51	151.688	-3.2853	0.613865	26.0474	3.33142e-07	1.88013e-06	slc38a3b	protein_coding		solute carrier family 38 member 3b
103131873	42	33	100	69	9	1	1	7	9	41.6687	34	101	72.1413	10	2	2.03217	7.8973	10	31.1933	-3.28195	0.525694	38.5414	5.36031e-10	4.34754e-09	LOC103131873	gene=LOC103131873		FRAS1-related extracellular matrix protein 1-like
103133882	200	215	137	148	26	19	15	13	13	194.777	216	138	153.558	27	20	16.2574	13.8203	14	88.157	-3.26931	0.296902	121.295	3.29343e-28	1.00191e-26	flrt1a	protein_coding		fibronectin leucine rich transmembrane protein 1a
107834435	30	20	30	24	1	1	1	1	5	30.0402	21	31	25.7648	2	2	2.03217	1.97433	6	13.5346	-3.26653	0.515219	47.9953	4.27237e-12	4.24428e-11	LOC107834435	lncRNA		uncharacterized LOC107834435
103144902	25	11	17	80	2	4	3	1	3	25.195	12	18	83.4778	3	5	4.06434	1.97433	4	17.4124	-3.26394	0.649679	25.4141	4.62535e-07	2.5545e-06	LOC103144902	protein_coding	fgf1	putative fibroblast growth factor 1
103139081	677	599	445	316	26	67	69	34	63	657.009	600	446	326.697	27	68	71.126	34.5507	64	254.931	-3.26146	0.329624	90.4147	1.93124e-21	3.94455e-20	LOC103139081	protein_coding		solute carrier family 17 member 9-like
107838376	308	193	259	314	19	17	57	20	22	299.433	194	260	324.636	20	18	58.933	20.7304	23	135.415	-3.26136	0.367241	73.8938	8.24329e-18	1.29716e-16	LOC107838376	lncRNA		uncharacterized LOC107838376
103148618	70	58	73	56	4	1	15	1	8	68.8018	59	74	58.7437	5	2	16.2574	1.97433	9	32.753	-3.25428	0.48359	45.3293	1.66537e-11	1.5668e-10	cd59	protein_coding		CD59 molecule (CD59 blood group)
103144160	311	385	250	242	35	30	19	42	25	302.34	386	251	250.433	36	31	20.3217	42.448	26	149.505	-3.25422	0.269979	140.475	2.09583e-32	8.11882e-31	il20ra	protein_coding		interleukin 20 receptor, alpha
103150539	164	174	135	104	19	13	4	17	18	159.892	175	136	108.212	20	14	5.08043	17.7689	19	72.7725	-3.25327	0.342452	89.2759	3.43425e-21	6.88587e-20	slc25a23a	protein_coding		solute carrier family 25 member 23a
103155496	83	17	75	146	5	2	0	8	23	81.3993	18	76	151.497	6	3	1.01609	8.88446	24	41.0885	-3.25061	0.703785	19.9134	8.10324e-06	3.70904e-05	LOC103155496	gene=LOC103155496		sacsin-like
107836780	48	46	36	19	0	5	0	0	10	47.4829	47	37	20.6118	1	6	1.01609	0.987163	11	19.122	-3.24897	0.612169	28.4527	9.60148e-08	5.8493e-07	LOC107836780	lncRNA		uncharacterized LOC107836780
103156242	312	115	343	359	26	30	28	20	40	303.309	116	344	371.013	27	31	29.4665	20.7304	41	142.613	-3.24863	0.361474	75.6561	3.37639e-18	5.47043e-17	myh7b	protein_coding		myosin heavy chain 7B
103132568	229	65	180	185	9	11	7	9	46	222.879	66	181	191.69	10	12	8.12868	9.87163	47	83.1744	-3.24862	0.539853	33.5975	6.778e-09	4.79823e-08	LOC103132568	protein_coding		up-regulator of cell proliferation-like
103156834	86	614	58	24	9	22	33	19	15	84.3064	615	59	25.7648	10	23	34.5469	19.7433	16	98.5957	-3.24651	0.724961	18.3057	1.88148e-05	8.12514e-05	ca15b	protein_coding		carbonic anhydrase XVb
103142267	48	44	32	24	6	1	1	5	2	47.4829	45	33	25.7648	7	2	2.03217	5.92298	3	19.0225	-3.24241	0.479996	50.7148	1.06809e-12	1.12581e-11	aldh18a1	protein_coding		aldehyde dehydrogenase 18 family, member A1
103153755	56	41	39	35	0	3	7	1	7	55.2353	42	40	37.1013	1	4	8.12868	1.97433	8	21.9377	-3.24196	0.467468	52.2027	5.00574e-13	5.42831e-12	LOC103153755	protein_coding		protein turtle-like
103140338	155	223	137	111	12	6	22	8	30	151.17	224	138	115.426	13	7	23.37	8.88446	31	79.0945	-3.23956	0.418086	57.0955	4.15157e-14	4.90671e-13	tmtops2b	protein_coding		teleost multiple tissue opsin 2b
103150292	646	818	1758	1136	164	26	39	201	147	626.969	819	1759	1171.78	165	27	40.6434	199.407	148	550.756	-3.23741	0.63491	23.5021	1.24776e-06	6.47167e-06	nfasca	protein_coding	nfasc	neurofascin homolog (chicken) a
103146115	455	386	312	252	36	39	37	39	30	441.882	387	313	260.739	37	40	38.6112	39.4865	31	176.524	-3.23623	0.238146	179.776	5.42369e-41	3.19682e-39	tmem132e	protein_coding		transmembrane protein 132E
103138042	39	49	45	36	0	1	1	11	5	38.7616	50	46	38.1318	1	2	2.03217	11.846	6	21.7524	-3.23505	0.513613	41.4711	1.19626e-10	1.03304e-09	LOC103138042	protein_coding		tyrosine-protein kinase CSK
103154850	441	491	356	411	29	52	42	48	50	428.315	492	357	424.603	30	53	43.6917	48.371	51	214.22	-3.23415	0.217	216.087	6.45513e-49	5.13202e-47	LOC103154850	protein_coding	mpst	3-mercaptopyruvate sulfurtransferase
103151912	828	747	680	632	43	93	54	48	141	803.334	748	681	652.364	44	94	55.8847	48.371	142	363.217	-3.23025	0.32528	90.5493	1.80426e-21	3.69347e-20	LOC103151912	protein_coding		docosahexaenoic acid omega-hydroxylase CYP4F3-like
107834703	19	25	18	24	3	0	0	2	2	19.3808	26	19	25.7648	4	1	1.01609	2.96149	3	11.347	-3.23009	0.542538	43.1727	5.01151e-11	4.48935e-10	LOC107834703	protein_coding		protein asteroid homolog 1-like
103142724	50	43	34	27	3	1	4	3	5	49.421	44	35	28.8565	4	2	5.08043	3.94865	6	19.8118	-3.22686	0.448344	59.0297	1.55311e-14	1.89625e-13	LOC103142724	lncRNA		uncharacterized LOC103142724
103142112	891	670	640	556	52	59	86	74	92	864.383	671	641	574.039	53	60	88.3994	74.0372	93	346.54	-3.22244	0.221844	198.586	4.25102e-45	2.97343e-43	map6a	protein_coding		microtubule-associated protein 6a
103152677	168	142	105	113	11	15	17	13	10	163.768	143	106	117.487	12	16	18.2895	13.8203	11	66.8183	-3.2217	0.298275	120.987	3.84616e-28	1.16231e-26	LOC103152677	protein_coding		echinoderm microtubule-associated protein-like 1
103135483	1105	1272	1078	725	82	96	139	126	111	1071.76	1273	1079	748.209	83	97	142.252	125.37	112	525.732	-3.22034	0.215206	207.976	3.79686e-47	2.83717e-45	LOC103135483	protein_coding		amyloid beta A4 precursor protein-binding family B member 2-like
103134842	2537	2751	2195	2079	231	268	269	240	269	2459.42	2752	2196	2143.63	232	269	274.343	237.906	270	1203.81	-3.21794	0.128257	588.874	4.40312e-130	4.63158e-127	mthfd1l	protein_coding		methylenetetrahydrofolate dehydrogenase (NADP+ dependent) 1 like
103141207	63	89	27	12	3	12	2	1	3	62.0185	90	28	13.3977	4	13	3.04826	1.97433	4	24.3821	-3.21657	0.644138	24.2511	8.456e-07	4.50278e-06	LOC103141207	protein_coding		glucose-6-phosphate 1-dehydrogenase-like
103155819	103	103	70	63	5	12	15	4	5	100.78	104	71	65.9578	6	13	16.2574	4.93581	6	43.1035	-3.21206	0.395664	66.9595	2.77147e-16	3.87114e-15	LOC103155819	lncRNA		uncharacterized LOC103155819
107833437	39	26	14	14	1	1	2	2	2	38.7616	27	15	15.4589	2	2	3.04826	2.96149	3	12.1367	-3.21118	0.569637	36.223	1.75979e-09	1.34512e-08	LOC107833437	lncRNA		uncharacterized LOC107833437
103147531	2971	3376	2743	4275	369	412	328	275	432	2879.99	3377	2744	4406.8	370	413	334.292	272.457	433	1692.28	-3.20081	0.188968	262.137	5.86949e-59	7.10286e-57	ahnak	gene=ahnak		AHNAK nucleoprotein
103145294	119	121	77	85	15	10	13	9	3	116.285	122	78	88.6308	16	11	14.2252	9.87163	4	51.1125	-3.20066	0.359668	80.6508	2.69347e-19	4.76172e-18	LOC103145294	protein_coding		uncharacterized LOC103145294
103153536	71	71	86	34	2	8	11	9	1	69.7708	72	87	36.0707	3	9	12.193	9.87163	2	33.434	-3.19968	0.472947	45.8667	1.26582e-11	1.20414e-10	LOC103153536	lncRNA		uncharacterized LOC103153536
103144688	2299	2462	1657	1291	113	178	433	144	169	2228.79	2463	1658	1331.52	114	179	440.981	143.139	170	969.826	-3.1971	0.352997	74.5459	5.92446e-18	9.4477e-17	fbxo30a	protein_coding		F-box protein 30a
103141150	84	73	36	39	5	3	6	7	6	82.3684	74	37	41.2236	6	4	7.1126	7.8973	7	29.6224	-3.19626	0.431275	57.6052	3.20372e-14	3.8178e-13	ribc1	protein_coding		RIB43A domain with coiled-coils 1
103141561	29	28	26	16	1	0	5	1	2	29.0712	29	27	17.52	2	1	6.09651	1.97433	3	12.9625	-3.19415	0.528917	42.5536	6.87701e-11	6.06903e-10	lin28aa	protein_coding	lin28a, si:ch1073-284b18.2	lin-28 homolog Aa
103149372	18	13	43	31	2	2	0	3	3	18.4118	14	44	32.9789	3	3	1.01609	3.94865	4	13.8173	-3.18799	0.56801	34.533	4.19079e-09	3.045e-08	LOC103149372	protein_coding		fibulin-7-like
103155045	711	55	580	1995	27	48	31	24	329	689.956	56	581	2057.06	28	49	32.5147	24.6791	330	427.579	-3.18784	1.07726	7.9307	0.0048603	0.0125792	LOC103155045	protein_coding		uncharacterized LOC103155045
103141675	546	588	525	557	74	67	46	46	67	530.065	589	526	575.069	75	68	47.756	46.3966	68	280.587	-3.18488	0.192955	264.209	2.0756e-59	2.56858e-57	LOC103141675	protein_coding		serine/threonine-protein kinase LMTK2-like
103151096	58	45	145	216	14	15	8	13	10	57.1733	46	146	223.638	15	16	9.14477	13.8203	11	59.7529	-3.18445	0.489927	40.1398	2.36427e-10	1.99097e-09	rgs16	protein_coding		regulator of G protein signaling 16
103148943	750	802	637	545	84	86	46	91	65	727.749	803	638	562.702	85	87	47.756	90.819	66	345.336	-3.18012	0.221364	194.582	3.17915e-44	2.14683e-42	vwa5b2	protein_coding		von Willebrand factor A domain containing 5B2
103131520	75	87	88	71	11	5	4	5	15	73.647	88	89	74.2025	12	6	5.08043	5.92298	16	41.0948	-3.17317	0.366098	78.6127	7.55632e-19	1.29404e-17	pkhd1l1	protein_coding		PKHD1 like 1
103153182	2132	2128	1503	1409	216	223	132	222	194	2066.96	2129	1504	1453.13	217	224	135.139	220.137	195	904.93	-3.17297	0.197331	238.555	8.12545e-54	7.77003e-52	LOC103153182	protein_coding		uncharacterized LOC103153182
103138079	175	223	153	122	22	14	15	25	13	170.551	224	154	126.763	23	15	16.2574	25.6662	14	85.4708	-3.16729	0.302663	109.056	1.57757e-25	4.18883e-24	LOC103138079	lncRNA		uncharacterized LOC103138079
107836100	38	37	27	31	4	4	6	0	0	37.7925	38	28	32.9789	5	5	7.1126	0.987163	1	17.319	-3.16709	0.481176	48.659	3.04566e-12	3.06234e-11	LOC107836100	lncRNA		uncharacterized LOC107836100
103139722	152	161	100	64	8	13	21	15	5	148.263	162	101	66.9884	9	14	22.3539	15.7946	6	60.6	-3.15552	0.410632	57.3601	3.62901e-14	4.3152e-13	LOC103139722	lncRNA		uncharacterized LOC103139722
103149377	141	219	109	70	16	8	21	22	4	137.604	220	110	73.1719	17	9	22.3539	22.7047	5	68.5371	-3.15206	0.454026	45.8655	1.26657e-11	1.20443e-10	tnnt3a	protein_coding		troponin T type 3a (skeletal, fast)
103141363	48	43	35	48	1	1	8	5	5	47.4829	44	36	50.4989	2	2	9.14477	5.92298	6	22.5611	-3.15169	0.435224	57.747	2.98091e-14	3.55849e-13	crybb3	protein_coding		crystallin, beta B3
103139173	242	206	196	192	21	31	16	26	19	235.477	207	197	198.904	22	32	17.2735	26.6534	20	106.256	-3.15098	0.245313	168.348	1.69821e-38	8.88039e-37	emilin3a	protein_coding		elastin microfibril interfacer 3a
103136218	527	551	536	368	44	73	49	57	51	511.653	552	537	380.288	45	74	50.8043	57.2554	52	251.111	-3.14945	0.215116	206.34	8.63959e-47	6.33469e-45	slc6a11b	protein_coding	slc6a11	solute carrier family 6 member 11b
107832945	82	96	124	125	16	8	2	19	11	80.4303	97	125	129.854	17	9	3.04826	19.7433	12	54.7862	-3.14938	0.399401	61.2155	5.11562e-15	6.50328e-14	LOC107832945	protein_coding		uncharacterized LOC107832945
103147466	68	60	49	40	2	5	10	5	4	66.8637	61	50	42.2542	3	6	11.1769	5.92298	5	27.9131	-3.14846	0.404963	65.4472	5.96932e-16	8.13427e-15	crybb1l1	protein_coding		crystallin, beta B1, like 1
103147390	1559	1921	1209	877	109	310	159	130	69	1511.7	1922	1210	904.858	110	311	162.574	129.318	70	703.495	-3.14722	0.36698	67.167	2.49454e-16	3.49862e-15	LOC103147390	protein_coding		extracellular serine/threonine protein kinase FAM20C-like
103129105	156	103	321	294	32	13	7	34	34	152.139	104	322	304.024	33	14	8.12868	34.5507	35	111.871	-3.14387	0.467175	42.2077	8.20747e-11	7.20828e-10	LOC103129105	protein_coding		neuroblast differentiation-associated protein AHNAK-like
103139616	160	159	176	386	24	26	29	21	21	156.015	160	177	398.839	25	27	30.4826	21.7176	22	113.117	-3.14294	0.352155	75.8261	3.09772e-18	5.03683e-17	slc13a5b	protein_coding		solute carrier family 13 member 5b
103140831	828	787	776	591	98	72	39	118	92	803.334	788	777	610.11	99	73	40.6434	117.472	93	377.951	-3.13686	0.266393	128.955	6.93597e-30	2.29651e-28	adam22	protein_coding		ADAM metallopeptidase domain 22
107837680	42	22	19	26	2	6	2	1	0	41.6687	23	20	27.8259	3	7	3.04826	1.97433	1	14.2797	-3.13552	0.533202	38.4965	5.4852e-10	4.43962e-09	LOC107837680	lncRNA		uncharacterized LOC107837680
107837975	96	95	422	389	31	6	6	62	35	93.9968	96	423	401.93	32	7	7.1126	62.1912	36	128.803	-3.1354	0.641163	21.9746	2.76286e-06	1.36392e-05	LOC107837975	lncRNA		uncharacterized LOC107837975
103153544	447	443	316	172	23	28	68	50	21	434.13	444	317	178.292	24	29	70.1099	50.3453	22	174.32	-3.13532	0.395972	58.2762	2.2778e-14	2.73706e-13	stk11	protein_coding		serine/threonine kinase 11
103154422	107	63	74	55	5	28	1	4	0	104.656	64	75	57.7131	6	29	2.03217	4.93581	1	38.2597	-3.13191	0.667878	20.7567	5.21484e-06	2.46365e-05	LOC103154422	protein_coding		glutathione S-transferase theta-1-like
103141123	99	124	83	56	10	10	10	9	8	96.904	125	84	58.7437	11	11	11.1769	9.87163	9	46.2996	-3.13133	0.350313	82.8654	8.78353e-20	1.59509e-18	wnt10b	protein_coding		wingless-type MMTV integration site family, member 10b
103129296	26	12	21	28	0	7	0	0	1	26.1641	13	22	29.8871	1	8	1.01609	0.987163	2	11.5616	-3.12911	0.612981	28.4842	9.44672e-08	5.75793e-07	LOC103129296	protein_coding		solute carrier family 12 member 3-like
103130306	297	277	228	167	17	30	57	13	16	288.774	278	229	173.139	18	31	58.933	13.8203	17	123.074	-3.12723	0.404444	56.076	6.97238e-14	8.11091e-13	LOC103130306	protein_coding		transmembrane protein 82-like
103143243	154	177	130	130	7	13	24	16	20	150.201	178	131	135.007	8	14	25.4021	16.7818	21	75.488	-3.12536	0.31249	100.109	1.4423e-23	3.44804e-22	zgc:171566	protein_coding		zgc:171566
103132586	95	41	126	144	3	5	11	5	30	93.0278	42	127	149.436	4	6	12.193	5.92298	31	52.2866	-3.12132	0.56825	28.4943	9.39756e-08	5.72925e-07	LOC103132586	protein_coding		OX-2 membrane glycoprotein-like
103140976	84	75	104	48	5	18	10	1	6	82.3684	76	105	50.4989	6	19	11.1769	1.97433	7	39.891	-3.12107	0.469511	43.4428	4.36545e-11	3.93121e-10	LOC103140976	protein_coding		neuropeptide B-like
103149744	5256	5290	3782	3647	637	391	578	601	364	5094.24	5291	3783	3759.59	638	392	588.313	594.272	365	2278.38	-3.12006	0.205884	210.089	1.31333e-47	1.00051e-45	qrfp	protein_coding		pyroglutamylated RFamide peptide
107836646	148	94	117	91	4	13	12	9	22	144.387	95	118	94.8143	5	14	13.2091	9.87163	23	57.4758	-3.11937	0.369746	70.7411	4.07313e-17	6.07725e-16	LOC107836646	lncRNA		uncharacterized LOC107836646
103130743	225	244	160	116	10	10	37	10	35	219.003	245	161	120.579	11	11	38.6112	10.8588	36	94.7836	-3.11761	0.446172	45.9177	1.23326e-11	1.17398e-10	lhfpl4b	protein_coding		LHFPL tetraspan subfamily member 4b
103154186	114	164	120	79	20	28	10	2	4	111.44	165	121	82.4472	21	29	11.1769	2.96149	5	61.0028	-3.11761	0.515172	34.653	3.94024e-09	2.87288e-08	LOC103154186	protein_coding		calpain-A-like
103144059	91	76	82	60	9	5	8	11	7	89.1516	77	83	62.866	10	6	9.14477	11.846	8	39.6676	-3.11578	0.333528	94.8739	2.02912e-22	4.47896e-21	LOC103144059	protein_coding		calcium-independent phospholipase A2-gamma-like
103145293	545	614	470	566	58	53	83	50	68	529.096	615	471	584.345	59	54	85.3512	50.3453	69	279.682	-3.114	0.204056	224.181	1.10762e-50	9.43685e-49	ago2	protein_coding		argonaute RISC catalytic component 2
103156954	285	283	522	456	66	28	14	58	54	277.145	284	523	470.98	67	29	15.2413	58.2426	55	197.734	-3.11365	0.391368	58.7661	1.77579e-14	2.14989e-13	zfpm1	gene=zfpm1		zinc finger protein, FOG family member 1
107834025	192	250	487	506	44	21	14	81	45	187.025	251	488	522.509	45	22	15.2413	80.9473	46	184.191	-3.11287	0.46099	42.1345	8.52087e-11	7.46675e-10	LOC107834025	protein_coding		histone-lysine N-methyltransferase 2C-like
103137809	135	146	118	102	14	18	9	16	11	131.789	147	119	106.151	15	19	10.1609	16.7818	12	64.0981	-3.10954	0.288788	121.254	3.36142e-28	1.02033e-26	LOC103137809	protein_coding		fibroblast growth factor receptor substrate 2-like
103140029	154	178	213	215	20	15	21	18	32	150.201	179	214	222.608	21	16	22.3539	18.7561	33	97.4354	-3.10685	0.278831	123.809	9.27642e-29	2.89283e-27	lrrc52	protein_coding		leucine rich repeat containing 52
103135965	345	328	249	262	37	36	22	31	41	335.288	329	250	271.045	38	37	23.37	31.5892	42	150.81	-3.10679	0.234254	173.895	1.04368e-39	5.83714e-38	LOC103135965	protein_coding		casein kinase I
103154890	10912	24918	14078	25630	1014	1128	2527	1091	5244	10575.1	24919	14079	26415.1	1015	1129	2568.66	1077.98	5245	9669.32	-3.10553	0.656967	20.3365	6.49486e-06	3.02088e-05	LOC103154890	protein_coding		filamin-C-like
103147290	141	152	97	110	11	17	14	7	19	137.604	153	98	114.396	12	18	15.2413	7.8973	20	64.0153	-3.1049	0.318285	96.6395	8.31725e-23	1.88927e-21	dcdc2c	protein_coding		doublecortin domain containing 2C
103132701	146	124	195	95	4	44	21	3	5	142.449	125	196	98.9367	5	45	22.3539	3.94865	6	71.632	-3.09519	0.604932	24.4045	7.8088e-07	4.17849e-06	LOC103132701	protein_coding		cytochrome P450 2K1-like
103142728	46	51	39	52	0	5	14	2	2	45.5449	52	40	54.6213	1	6	15.2413	2.96149	3	24.4854	-3.09475	0.518632	36.0491	1.92412e-09	1.46378e-08	rx3	protein_coding	rax	retinal homeobox gene 3
103143804	687	1456	433	594	72	139	96	89	63	666.699	1457	434	613.201	73	140	98.5603	88.8446	64	403.923	-3.09341	0.353713	70.4944	4.61567e-17	6.87174e-16	si:dkey-43p13.5	protein_coding		retinal homeobox protein Rx1-like
103141814	37	17	54	25	1	3	3	1	7	36.8235	18	55	26.7954	2	4	4.06434	1.97433	8	17.4064	-3.09283	0.534659	35.3804	2.71202e-09	2.02648e-08	c7a	protein_coding	c7	complement component 7a
107833190	26	12	27	139	0	13	0	3	10	26.1641	13	28	144.283	1	14	1.01609	3.94865	11	26.9346	-3.09223	0.800232	14.1036	0.000173009	0.000626704	LOC107833190	lncRNA		uncharacterized LOC107833190
103130217	399	308	838	963	63	58	75	67	103	387.616	309	839	993.489	64	59	77.2225	67.1271	104	322.273	-3.08963	0.354498	70.2359	5.26204e-17	7.79163e-16	lipib	protein_coding		lipase, member Ib
103132656	37	50	34	38	3	4	3	6	3	36.8235	51	35	40.193	4	5	4.06434	6.91014	4	20.7768	-3.08545	0.416078	62.7741	2.31833e-15	3.01636e-14	LOC103132656	gene=LOC103132656		high affinity immunoglobulin gamma Fc receptor I-like
107836702	174	119	106	56	6	17	26	11	2	169.582	120	107	58.7437	7	18	27.4343	11.846	3	58.0673	-3.08221	0.506815	35.1564	3.04258e-09	2.25567e-08	LOC107836702	lncRNA		uncharacterized LOC107836702
103129576	191	164	182	138	16	10	18	14	37	186.056	165	183	143.252	17	11	19.3056	14.8074	38	86.3801	-3.08055	0.335646	82.115	1.28398e-19	2.31938e-18	pmela	protein_coding	pmel	premelanosome protein a
103145683	305	43	271	2208	82	58	56	82	145	296.526	44	272	2276.57	83	59	57.9169	81.9345	146	368.55	-3.0773	0.932317	9.95222	0.00160656	0.00471384	LOC103145683	protein_coding		LRRN4 C-terminal-like protein
103132346	117	147	101	59	6	8	20	8	16	114.347	148	102	61.8354	7	9	21.3378	8.88446	17	54.3783	-3.07685	0.403091	57.2248	3.88745e-14	4.60849e-13	wdr88	protein_coding		WD repeat domain 88
103135672	623	749	1236	2998	137	63	118	152	370	604.681	750	1237	3090.74	138	64	120.914	151.036	371	725.264	-3.07145	0.643641	20.8133	5.06313e-06	2.39861e-05	LOC103135672	protein_coding		rab effector MyRIP-like
103140012	857	923	634	493	73	104	94	98	58	831.436	924	635	509.112	74	105	96.5281	97.7291	59	370.201	-3.06792	0.245664	146.198	1.17506e-33	4.78938e-32	LOC103140012	protein_coding	lrp8	LDL receptor related protein 8
103151903	426	147	522	408	43	42	18	42	75	413.78	148	523	421.512	44	43	19.3056	42.448	76	192.338	-3.06622	0.409958	51.9969	5.55879e-13	5.99476e-12	LOC103151903	protein_coding		gap junction alpha-5 protein-like
103151139	72	92	81	72	5	27	3	6	2	70.7399	93	82	75.2331	6	28	4.06434	6.91014	3	40.9942	-3.06353	0.533977	31.7036	1.79587e-08	1.20145e-07	LOC103151139	protein_coding		ras association domain-containing protein 7-like
103141082	500	412	411	290	56	28	38	68	46	485.489	413	412	299.902	57	29	39.6273	68.1142	47	205.681	-3.06341	0.269504	122.904	1.46329e-28	4.53223e-27	camk2a	protein_coding		calcium/calmodulin-dependent protein kinase II alpha
103141531	213	221	267	139	20	29	15	25	32	207.374	222	268	144.283	21	30	16.2574	25.6662	33	107.509	-3.06221	0.293485	106.539	5.61782e-25	1.42923e-23	LOC103141531	protein_coding	myom3	myomesin 3
103151230	116	186	479	144	42	6	7	56	24	113.378	187	480	149.436	43	7	8.12868	56.2683	25	118.801	-3.059	0.593497	24.5994	7.05741e-07	3.80397e-06	LOC103151230	protein_coding		semaphorin-6B-like
103139577	175	254	135	126	25	11	12	29	22	170.551	255	136	130.885	26	12	13.2091	29.6149	23	88.4733	-3.05858	0.349543	74.1164	7.36447e-18	1.16288e-16	coro6	protein_coding		coronin 6
103147635	19	18	25	14	1	3	1	0	2	19.3808	19	26	15.4589	2	4	2.03217	0.987163	3	10.2066	-3.05554	0.549138	37.0098	1.17537e-09	9.18438e-09	slc4a8	protein_coding		solute carrier family 4 member 8
107837887	38	59	42	30	7	4	5	2	3	37.7925	60	43	31.9483	8	5	6.09651	2.96149	4	22.0888	-3.05258	0.431542	54.7663	1.3575e-13	1.54242e-12	LOC107837887	lncRNA		uncharacterized LOC107837887
103133364	1006	155	2054	1645	139	75	321	119	75	975.823	156	2055	1696.35	140	76	327.18	118.46	76	624.535	-3.04882	0.732385	15.8609	6.81735e-05	0.000265519	LOC103133364	protein_coding		microfibril-associated glycoprotein 4-like
103152983	79	97	55	57	6	17	6	8	2	77.5232	98	56	59.7742	7	18	7.1126	8.88446	3	37.2549	-3.04877	0.426724	51.4295	7.42133e-13	7.91907e-12	abcg1	protein_coding		ATP-binding cassette, sub-family G (WHITE), member 1
103130060	341	258	616	601	69	19	25	64	95	331.412	259	617	620.415	70	20	26.4182	64.1656	96	233.823	-3.04594	0.441393	44.0738	3.1623e-11	2.88767e-10	LOC103130060	protein_coding		collagen alpha-1(VIII) chain-like
103147966	667	556	452	661	67	19	27	73	165	647.318	557	453	682.251	68	20	28.4504	73.05	166	299.452	-3.04008	0.474531	37.8432	7.66643e-10	6.11103e-09	LOC103147966	protein_coding		zinc finger protein 205-like
103135741	155	175	205	128	10	28	32	10	16	151.17	176	206	132.946	11	29	33.5308	10.8588	17	85.2784	-3.03929	0.360663	68.6119	1.19877e-16	1.72826e-15	LOC103135741	protein_coding	crhr2	corticotropin-releasing factor receptor 2
103145769	2353	2371	1799	1975	218	246	154	230	440	2281.12	2372	1800	2036.45	219	247	157.493	228.035	441	1086.9	-3.03736	0.256752	128.991	6.81167e-30	2.25809e-28	LOC103145769	protein_coding		inter-alpha-trypsin inhibitor heavy chain H3-like
107836156	54	50	24	20	8	3	3	0	4	53.2972	51	25	21.6424	9	4	4.06434	0.987163	5	19.3323	-3.03542	0.526702	34.4963	4.2706e-09	3.09723e-08	LOC107836156	lncRNA		uncharacterized LOC107836156
103137846	335	315	247	271	41	25	11	52	45	325.597	316	248	280.321	42	26	12.193	52.3196	46	149.826	-3.03333	0.342579	74.1693	7.16976e-18	1.13344e-16	LOC103137846	protein_coding		dnaJ homolog subfamily A member 1-like
103130277	11	11	23	10	0	1	1	1	1	11.6285	12	24	11.3365	1	2	2.03217	1.97433	2	7.55239	-3.03297	0.631394	27.6428	1.45915e-07	8.6923e-07	LOC103130277	protein_coding		leucine-rich repeat-containing protein 70-like
103156537	370	274	265	238	43	32	47	24	24	359.514	275	266	246.311	44	33	48.7721	24.6791	25	146.92	-3.03158	0.268177	123.868	9.00481e-29	2.81454e-27	LOC103156537	protein_coding		UV-stimulated scaffold protein A-like
103136371	3244	2792	2195	2072	246	321	248	219	532	3144.53	2793	2196	2136.41	247	322	253.005	217.176	533	1315.79	-3.02955	0.258969	126.016	3.05052e-29	9.80362e-28	vav1	protein_coding		vav guanine nucleotide exchange factor 1
103131624	188	274	159	155	14	35	34	18	13	183.148	275	160	160.772	15	36	35.563	18.7561	14	99.8044	-3.02947	0.353347	70.5719	4.43795e-17	6.61076e-16	kcnj6	protein_coding		potassium inwardly rectifying channel subfamily J member 6
103153053	18	12	27	68	4	0	5	3	3	18.4118	13	28	71.1107	5	1	6.09651	3.94865	4	16.7297	-3.02429	0.618364	24.2254	8.56925e-07	4.55865e-06	LOC103153053	protein_coding		splicing factor U2AF 65 kDa subunit-like
103142904	620	635	572	402	70	54	43	85	86	601.774	636	573	415.328	71	55	44.7078	84.896	87	285.412	-3.02143	0.242655	146.965	7.98795e-34	3.28515e-32	si:dkey-98f17.5	protein_coding		uncharacterized LOC103142904
103140183	94	99	52	45	6	13	8	5	8	92.0588	100	53	47.4072	7	14	9.14477	5.92298	9	37.5037	-3.02139	0.403257	57.2128	3.91125e-14	4.63069e-13	LOC103140183	protein_coding		histone H2A
103135168	72	90	153	88	11	2	2	30	13	70.7399	91	154	91.7226	12	3	3.04826	30.602	14	52.2347	-3.02121	0.5551	28.1313	1.13357e-07	6.84825e-07	LOC103135168	protein_coding		lysosomal-associated transmembrane protein 4B-like
103151422	98	96	67	41	8	10	12	6	6	95.9349	97	68	43.2848	9	11	13.2091	6.91014	7	39.0377	-3.0149	0.389653	61.2129	5.12248e-15	6.50696e-14	LOC103151422	lncRNA		uncharacterized LOC103151422
103141759	183	187	151	123	17	20	14	26	18	178.303	188	152	127.793	18	21	15.2413	26.6534	19	82.8879	-3.01442	0.271279	125.812	3.38105e-29	1.08024e-27	xrra1	protein_coding		X-ray radiation resistance associated 1
103143692	103	92	127	89	8	10	22	9	10	100.78	93	128	92.7531	9	11	23.37	9.87163	11	53.1972	-3.0142	0.337007	81.567	1.69417e-19	3.03033e-18	foxd7	protein_coding	zgc:162612	forkhead box D7
103138151	485	445	331	274	57	24	49	39	63	470.953	446	332	283.412	58	25	50.8043	39.4865	64	196.628	-3.01333	0.292097	100.902	9.66697e-24	2.32526e-22	si:dkey-10c21.1	protein_coding		uncharacterized LOC103138151
103136533	51	51	43	32	6	8	2	7	0	50.3901	52	44	34.0095	7	9	3.04826	7.8973	1	23.1495	-3.01088	0.443122	49.2301	2.27626e-12	2.31684e-11	pax6b	protein_coding	pax6	paired box 6b
103130926	141	111	102	76	4	27	9	10	12	137.604	112	103	79.3555	5	28	10.1609	10.8588	13	55.4421	-3.01039	0.41056	52.5659	4.16046e-13	4.53717e-12	LOC103130926	protein_coding		polyserase-2-like
103138181	78	86	38	40	6	6	7	10	4	76.5541	87	39	42.2542	7	7	8.12868	10.8588	5	31.4218	-3.01006	0.420633	52.8155	3.66399e-13	4.01629e-12	LOC103138181	lncRNA		uncharacterized LOC103138181
103146250	550	447	366	342	33	100	51	45	30	533.941	448	367	353.493	34	101	52.8364	45.4095	31	218.52	-3.00974	0.337672	74.4583	6.19341e-18	9.85935e-17	LOC103146250	lncRNA		uncharacterized LOC103146250
103137039	68	97	48	54	7	11	8	6	5	66.8637	98	49	56.6825	8	12	9.14477	6.91014	6	34.7335	-3.00827	0.382101	64.8011	8.28546e-16	1.11493e-14	LOC103137039	lncRNA		uncharacterized LOC103137039
107838239	16	13	13	12	0	2	0	1	1	16.4737	14	14	13.3977	1	3	1.01609	1.97433	2	7.42908	-3.00727	0.604882	30.6583	3.07715e-08	1.9985e-07	LOC107838239	lncRNA		uncharacterized LOC107838239
103150902	87	106	91	60	10	13	4	11	11	85.2755	107	92	62.866	11	14	5.08043	11.846	12	44.5631	-3.00724	0.343872	79.4899	4.84708e-19	8.40069e-18	LOC103150902	protein_coding		P2Y purinoceptor 14-like
103132397	12	16	12	20	1	2	2	0	0	12.5975	17	13	21.6424	2	3	3.04826	0.987163	1	8.25281	-3.00163	0.594668	30.6167	3.14384e-08	2.03988e-07	LOC103132397	protein_coding		heat shock 70 kDa protein 12A-like
103145906	21	19	56	28	7	0	3	4	1	21.3189	20	57	29.8871	8	1	4.06434	4.93581	2	16.4673	-3.00147	0.560312	29.8915	4.56908e-08	2.90875e-07	LOC103145906	lncRNA		uncharacterized LOC103145906
103144636	262	267	177	215	25	31	37	19	27	254.857	268	178	222.608	26	32	38.6112	19.7433	28	118.647	-3.00055	0.25996	131.805	1.65066e-30	5.6928e-29	LOC103144636	protein_coding		E3 ubiquitin-protein ligase TRIM39-like
103138728	52	64	36	24	0	8	3	4	8	51.3591	65	37	25.7648	1	9	4.06434	4.93581	9	23.0138	-2.99969	0.495755	37.643	8.49526e-10	6.7344e-09	LOC103138728	protein_coding		uncharacterized LOC103138728
107834627	30	48	45	39	3	5	4	4	5	30.0402	49	46	41.2236	4	6	5.08043	4.93581	6	21.3645	-2.99728	0.40936	60.2113	8.52011e-15	1.06013e-13	LOC107834627	lncRNA		uncharacterized LOC107834627
103142664	487	537	431	362	20	88	59	23	89	472.891	538	432	374.104	21	89	60.9651	23.6919	90	233.517	-2.99645	0.406609	50.5163	1.1818e-12	1.23788e-11	LOC103142664	protein_coding		high choriolytic enzyme 2-like
103154173	2794	3213	2383	2228	439	143	177	604	298	2708.47	3214	2384	2297.19	440	144	180.863	597.233	299	1362.75	-2.99617	0.346603	68.7632	1.11027e-16	1.6049e-15	LOC103154173	protein_coding		adhesion G protein-coupled receptor L1-like
103147153	49	49	36	41	2	7	2	3	9	48.452	50	37	43.2848	3	8	3.04826	3.94865	10	22.9704	-2.99602	0.419417	55.6279	8.75737e-14	1.01057e-12	LOC103147153	protein_coding		interleukin-1 receptor accessory protein-like 1
103138422	580	336	318	344	49	52	36	69	36	563.012	337	319	355.554	50	53	37.5952	69.1014	37	202.362	-2.99569	0.273416	114.352	1.09093e-26	3.07586e-25	LOC103138422	protein_coding		uncharacterized LOC103138422
103143561	270	220	194	175	22	34	25	20	29	262.61	221	195	181.384	23	35	26.4182	20.7304	30	110.571	-2.9924	0.251757	141.549	1.22064e-32	4.75547e-31	ace2	protein_coding		angiotensin I converting enzyme 2
103154368	277	264	303	299	52	22	11	56	35	269.393	265	304	309.177	53	23	12.193	56.2683	36	147.559	-2.9898	0.365806	63.0594	2.00569e-15	2.62458e-14	slc16a3a	protein_coding	si:ch211-234h8.7, slc16a3	solute carrier family 16 member 3a
103129644	115	107	270	274	17	58	9	15	18	112.409	108	271	283.412	18	59	10.1609	15.7946	19	99.6418	-2.98904	0.50674	32.6203	1.12039e-08	7.7069e-08	LOC103129644	protein_coding		uncharacterized LOC103129644
103139652	361	501	384	376	40	61	58	56	36	350.792	502	385	388.533	41	62	59.949	56.2683	37	209.171	-2.98818	0.227573	166.941	3.44647e-38	1.77176e-36	esamb	protein_coding		endothelial cell adhesion molecule b
103147438	230	227	268	215	33	14	38	32	27	223.848	228	269	222.608	34	15	39.6273	32.5764	28	121.407	-2.98303	0.264806	124.908	5.33158e-29	1.68766e-27	myo15aa	protein_coding		myosin XVAa
103149968	139	147	123	83	9	13	28	12	11	135.666	148	124	86.5696	10	14	29.4665	12.8331	12	63.615	-2.9822	0.355201	69.7068	6.88087e-17	1.0112e-15	ntmt2	protein_coding	mettl11b	N-terminal Xaa-Pro-Lys N-methyltransferase
103155960	121	87	68	63	6	18	6	10	9	118.223	88	69	65.9578	7	19	7.1126	10.8588	10	43.9058	-2.98214	0.377223	63.396	1.69058e-15	2.23146e-14	LOC103155960	lncRNA		uncharacterized LOC103155960
103132825	45	83	40	37	8	6	4	2	8	44.5758	84	41	39.1624	9	7	5.08043	2.96149	9	26.8645	-2.98193	0.439842	47.765	4.80492e-12	4.76122e-11	LOC103132825	protein_coding		uncharacterized LOC103132825
103138834	691	829	611	544	73	119	52	83	92	670.575	830	612	561.672	74	120	53.8525	82.9217	93	344.225	-2.97946	0.23893	146.859	8.42574e-34	3.45999e-32	cpne2	protein_coding		copine II
103153732	38	149	50	23	3	9	7	1	17	37.7925	150	51	24.7342	4	10	8.12868	1.97433	18	33.9589	-2.96862	0.631562	21.1549	4.23615e-06	2.02614e-05	txlnba	protein_coding	txlnb	taxilin beta a
103151223	6046	5199	4069	3540	566	789	660	498	479	5859.78	5200	4070	3649.32	567	790	671.632	492.594	480	2420.04	-2.96751	0.19799	207.596	4.59496e-47	3.41794e-45	LOC103151223	protein_coding		phospholipid hydroperoxide glutathione peroxidase, mitochondrial-like
103132744	27	18	26	19	3	2	2	1	2	27.1331	19	27	20.6118	4	3	3.04826	1.97433	3	12.0853	-2.96557	0.497857	41.8142	1.00371e-10	8.73381e-10	LOC103132744	lncRNA		uncharacterized LOC103132744
103135279	263	257	177	157	30	30	19	31	22	255.826	258	178	162.833	31	31	20.3217	31.5892	23	110.175	-2.96372	0.272103	117.178	2.62492e-27	7.60476e-26	LOC103135279	protein_coding		catenin delta-2-like
103149315	81	132	100	64	10	19	6	13	8	79.4612	133	101	66.9884	11	20	7.1126	13.8203	9	49.0425	-2.96341	0.37225	63.647	1.48833e-15	1.97115e-14	LOC103149315	protein_coding		AF4/FMR2 family member 2-like
103129843	324	379	492	379	72	13	28	80	56	314.938	380	493	391.624	73	14	29.4665	79.9602	57	203.665	-2.96135	0.406224	49.6396	1.84748e-12	1.89879e-11	slc6a20	protein_coding		solute carrier family 6 member 20
103134792	57	88	37	45	4	6	9	7	6	56.2043	89	38	47.4072	5	7	10.1609	7.8973	7	29.7411	-2.96056	0.411049	54.0946	1.91068e-13	2.14336e-12	LOC103134792	lncRNA		uncharacterized LOC103134792
103152901	412	383	336	251	48	44	38	49	38	400.213	384	337	259.709	49	45	39.6273	49.3581	39	178.101	-2.959	0.219879	178.105	1.25654e-40	7.28073e-39	LOC103152901	protein_coding		APOBEC1 complementation factor-like
103140005	308	435	275	393	44	47	49	49	34	299.433	436	276	406.053	45	48	50.8043	49.3581	35	182.85	-2.95701	0.234513	154.678	1.6468e-35	7.32332e-34	LOC103140005	protein_coding		importin-13-like
103136805	722	701	625	582	96	87	15	75	146	700.616	702	626	600.834	97	88	16.2574	75.0244	147	339.192	-2.9568	0.41207	47.7859	4.75394e-12	4.71241e-11	gsk3ab	protein_coding	gsk3a	glycogen synthase kinase 3 alpha b
103151003	47	14	45	21	1	12	2	1	0	46.5139	15	46	22.673	2	13	3.04826	1.97433	1	16.8011	-2.9535	0.647461	20.8165	5.05459e-06	2.39497e-05	plac8.2	protein_coding	plac8	placenta associated 8, tandem duplicate 2
103155374	876	843	633	758	102	52	33	65	246	849.848	844	634	782.218	103	53	34.5469	65.1527	247	401.418	-2.95103	0.45033	39.7623	2.8683e-10	2.39527e-09	LOC103155374	gene=LOC103155374		trichohyalin-like
103148041	595	291	1167	1052	151	39	70	120	122	577.548	292	1168	1085.21	152	40	72.1421	119.447	123	403.261	-2.94571	0.428289	43.8443	3.55566e-11	3.23069e-10	chgb	protein_coding		chromogranin B
103134353	64	60	49	45	5	4	2	13	7	62.9876	61	50	47.4072	6	5	3.04826	13.8203	8	28.5848	-2.94468	0.399899	57.3671	3.61598e-14	4.30158e-13	csrnp3	protein_coding		cysteine-serine-rich nuclear protein 3
103144351	403	326	310	242	4	167	8	6	18	391.492	327	311	250.433	5	168	9.14477	6.91014	19	165.331	-2.94295	1.02887	7.55432	0.00598663	0.0151334	cpne5b	protein_coding		copine Vb
103151298	175	194	222	201	39	3	5	49	29	170.551	195	223	208.179	40	4	6.09651	49.3581	30	102.909	-2.94276	0.550731	26.7302	2.33933e-07	1.35375e-06	kif19	protein_coding		kinesin family member 19
107838418	76	93	64	53	4	12	12	7	7	74.616	94	65	55.6519	5	13	13.2091	7.8973	8	37.3749	-2.94208	0.364923	67.7759	1.83176e-16	2.60244e-15	LOC107838418	lncRNA		uncharacterized LOC107838418
103147797	69	83	69	58	4	8	6	11	12	67.8328	84	70	60.8048	5	9	7.1126	11.846	13	36.5107	-2.94138	0.345261	77.4128	1.38717e-18	2.31751e-17	col9a3	protein_coding		collagen, type IX, alpha 3
103134556	177	125	160	126	25	8	24	13	21	172.489	126	161	130.885	26	9	25.4021	13.8203	22	76.2885	-2.94034	0.317755	84.9266	3.09648e-20	5.78455e-19	LOC103134556	protein_coding		cytochrome c oxidase assembly protein COX14 homolog
103138096	106	118	91	57	13	5	17	14	7	103.687	119	92	59.7742	14	6	18.2895	14.8074	8	48.3954	-2.93869	0.374254	61.8779	3.65428e-15	4.69868e-14	LOC103138096	lncRNA		uncharacterized LOC103138096
103138629	2091	3220	2051	3206	269	450	216	420	375	2027.23	3221	2052	3305.1	270	451	220.491	415.595	376	1370.94	-2.93516	0.245885	132.061	1.4511e-30	5.02993e-29	fosab	protein_coding		v-fos FBJ murine osteosarcoma viral oncogene homolog Ab
103146126	823	781	564	448	64	92	150	62	52	798.489	782	565	462.735	65	93	153.429	62.1912	53	337.205	-2.93453	0.322598	77.3384	1.44035e-18	2.39904e-17	LOC103146126	protein_coding	phyhip	phytanoyl-CoA hydroxylase-interacting protein
103155268	2228	2389	1698	1513	239	318	167	244	306	2159.99	2390	1699	1560.31	240	319	170.702	241.855	307	1009.76	-2.93254	0.210174	181.423	2.37043e-41	1.43427e-39	LOC103155268	protein_coding		uncharacterized LOC103155268
103154226	194	235	220	207	29	29	14	28	36	188.963	236	221	214.363	30	30	15.2413	28.6277	37	111.244	-2.93146	0.255952	130.738	2.82535e-30	9.56317e-29	LOC103154226	protein_coding		uncharacterized LOC103154226
103156518	72	78	61	36	17	7	1	5	6	70.7399	79	62	38.1318	18	8	2.03217	5.92298	7	32.3141	-2.93048	0.471336	38.5847	5.2429e-10	4.26117e-09	kcnc1b	protein_coding	kcnc1	potassium voltage-gated channel, Shaw-related subfamily, member 1b
103148349	312	382	322	313	46	31	40	56	41	303.309	383	323	323.605	47	32	41.6595	56.2683	42	172.427	-2.92744	0.213032	187.042	1.40599e-42	8.92168e-41	LOC103148349	protein_coding		putative Polycomb group protein ASXL2
107836695	17	17	12	11	0	0	1	2	2	17.4427	18	13	12.3671	1	1	2.03217	2.96149	3	7.86705	-2.9271	0.589958	29.6765	5.10508e-08	3.23042e-07	LOC107836695	lncRNA		uncharacterized LOC107836695
103130304	358	265	299	354	54	10	5	58	79	347.885	266	300	365.86	55	11	6.09651	58.2426	80	165.565	-2.9266	0.550573	26.307	2.91231e-07	1.659e-06	LOC103130304	lncRNA		uncharacterized LOC103130304
103144618	53	57	25	26	6	4	5	7	0	52.3281	58	26	27.8259	7	5	6.09651	7.8973	1	21.2387	-2.92655	0.487474	37.4709	9.27849e-10	7.315e-09	LOC103144618	protein_coding		histone H3
103139008	4092	4483	3986	3510	635	485	470	588	457	3966.28	4484	3987	3618.4	636	486	478.576	581.439	458	2077.3	-2.92633	0.135548	435.329	1.12495e-96	4.39519e-94	LOC103139008	protein_coding		uncharacterized LOC103139008
103147576	92	79	73	68	9	12	7	7	12	90.1207	80	74	71.1107	10	13	8.12868	7.8973	13	40.8064	-2.92146	0.31552	92.4355	6.95552e-22	1.4712e-20	ric3b	protein_coding		RIC3 acetylcholine receptor chaperone b
103148771	299	274	254	155	22	41	30	35	29	290.712	275	255	160.772	23	42	31.4986	35.5379	30	127.058	-2.92076	0.274564	110.47	7.73107e-26	2.10595e-24	asb16	protein_coding		ankyrin repeat and SOCS box containing 16
103137023	68	90	273	43	5	46	0	7	16	66.8637	91	274	45.346	6	47	1.01609	7.8973	17	61.7915	-2.91799	0.752173	14.0814	0.000175064	0.000633645	LOC103137023	protein_coding		cytochrome P450 2J6-like
103149161	3638	4542	2828	3256	460	442	250	507	703	3526.34	4543	2829	3356.63	461	443	255.037	501.479	704	1846.61	-2.9137	0.250243	125.602	3.75738e-29	1.19768e-27	dysf	protein_coding		dysferlin, limb girdle muscular dystrophy 2B (autosomal recessive)
103139859	429	315	390	483	81	23	24	84	53	416.687	316	391	498.806	82	24	25.4021	83.9088	54	210.2	-2.91223	0.376882	56.028	7.14448e-14	8.30052e-13	lrrc8db	protein_coding		leucine rich repeat containing 8 VRAC subunit Db
103147774	910	1227	996	946	178	116	73	184	124	882.795	1228	997	975.969	179	117	75.1903	182.625	125	529.176	-2.91037	0.251023	125.914	3.21034e-29	1.02689e-27	akap6	protein_coding		A-kinase anchoring protein 6
103136904	371	429	263	255	47	46	59	51	11	360.483	430	264	263.831	48	47	60.9651	51.3325	12	170.846	-2.9099	0.36865	58.7579	1.78315e-14	2.15785e-13	LOC103136904	protein_coding		sodium/potassium/calcium exchanger 3-like
103155964	34	40	52	44	3	2	2	2	15	33.9164	41	53	46.3766	4	3	3.04826	2.96149	16	22.5892	-2.9083	0.505732	33.7279	6.33835e-09	4.50254e-08	prss16	protein_coding		serine protease 16
103140364	123	106	162	133	11	20	13	25	14	120.161	107	163	138.099	12	21	14.2252	25.6662	15	68.4613	-2.90805	0.302191	93.6313	3.80124e-22	8.2117e-21	aff3	protein_coding		AF4/FMR2 family, member 3
103133140	23	31	33	35	4	2	9	1	0	23.2569	32	34	37.1013	5	3	10.1609	1.97433	1	16.3882	-2.90607	0.504958	35.4266	2.64845e-09	1.98119e-08	LOC103133140	protein_coding		transcriptional adapter 2-alpha-like
107838292	67	68	39	33	8	9	7	4	2	65.8947	69	40	35.0401	9	10	8.12868	4.93581	3	27.2221	-2.90566	0.428323	47.8337	4.63956e-12	4.60237e-11	LOC107838292	lncRNA		uncharacterized LOC107838292
103143844	667	682	485	314	76	72	83	74	47	647.318	683	486	324.636	77	73	85.3512	74.0372	48	277.594	-2.90492	0.269012	110.386	8.06409e-26	2.19229e-24	LOC103143844	lncRNA		uncharacterized LOC103143844
107835888	19	22	11	10	0	1	2	0	3	19.3808	23	12	11.3365	1	2	3.04826	0.987163	4	8.52808	-2.90059	0.594704	27.5317	1.54538e-07	9.16801e-07	LOC107835888	lncRNA		uncharacterized LOC107835888
103153830	24	22	11	11	0	2	1	1	3	24.226	23	12	12.3671	1	3	2.03217	1.97433	4	9.28884	-2.89999	0.578289	28.846	7.83686e-08	4.82944e-07	LOC103153830	protein_coding		transcription factor IIIB 90 kDa subunit-like
103142862	43	186	27	168	6	18	31	5	7	42.6377	187	28	174.17	7	19	32.5147	5.92298	8	56.0272	-2.89836	0.642874	19.174	1.19329e-05	5.31952e-05	LOC103142862	protein_coding		leucine-rich repeat transmembrane protein FLRT3-like
103145216	1182	815	809	350	45	175	135	60	105	1146.37	816	810	361.737	46	176	138.188	60.2169	106	406.724	-2.89599	0.402641	48.134	3.98055e-12	3.97169e-11	LOC103145216	lncRNA		uncharacterized LOC103145216
107832861	292	225	540	456	35	44	40	66	66	283.929	226	541	470.98	36	45	41.6595	66.1399	67	197.523	-2.89427	0.324066	75.4814	3.68858e-18	5.96211e-17	LOC107832861	protein_coding	Pofo-UA	H-2 class I histocompatibility antigen, Q9 alpha chain-like
103153560	205	168	129	75	12	18	23	23	16	199.622	169	130	78.3249	13	19	24.3861	23.6919	17	74.8917	-2.89386	0.349549	67.1101	2.56759e-16	3.59555e-15	mbd3a	protein_coding		methyl-CpG binding domain protein 3a
103156824	358	382	285	230	49	31	40	42	44	347.885	383	286	238.066	50	32	41.6595	42.448	45	162.895	-2.89373	0.236366	146.8	8.68008e-34	3.55909e-32	LOC103156824	protein_coding	ppox	protoporphyrinogen oxidase
103151584	28	34	29	18	7	1	0	3	3	28.1021	35	30	19.5812	8	2	1.01609	3.94865	4	14.6276	-2.89117	0.498537	36.9798	1.19359e-09	9.32135e-09	LOC103151584	protein_coding		synaptic vesicle glycoprotein 2A-like
103152366	163	153	122	169	17	37	14	12	18	158.922	154	123	175.2	18	38	15.2413	12.8331	19	79.3553	-2.8897	0.328071	76.307	2.42816e-18	3.96464e-17	rundc3ab	protein_coding		RUN domain containing 3Ab
103137368	14	30	12	11	0	2	2	1	2	14.5356	31	13	12.3671	1	3	3.04826	1.97433	3	9.21392	-2.88373	0.593214	26.6867	2.39257e-07	1.38193e-06	LOC103137368	lncRNA		uncharacterized LOC103137368
103136368	9989	10988	8513	7454	1274	1679	986	1532	773	9680.71	10989	8514	7683.05	1275	1680	1002.88	1513.32	774	4790.22	-2.88341	0.223368	154.358	1.9337e-35	8.58521e-34	si:ch211-14k19.8	protein_coding		uncharacterized LOC103136368
103150600	127	171	121	109	22	18	22	12	11	124.037	172	122	113.365	23	19	23.37	12.8331	12	69.0672	-2.88166	0.301565	92.1618	7.98737e-22	1.68165e-20	LOC103150600	protein_coding		high choriolytic enzyme 1-like
103152444	54	60	56	27	3	9	3	6	8	53.2972	61	57	28.8565	4	10	4.06434	6.91014	9	26.0142	-2.88024	0.421533	49.0032	2.55548e-12	2.58851e-11	si:dkeyp-72a4.1	protein_coding	syngap1	uncharacterized LOC103152444
103154183	266	203	246	168	3	130	10	1	1	258.734	204	247	174.17	4	131	11.1769	1.97433	2	114.895	-2.87941	1.20509	5.29439	0.0213943	0.0462137	LOC103154183	protein_coding		uncharacterized LOC103154183
103153658	30	35	20	23	0	1	2	1	10	30.0402	36	21	24.7342	1	2	3.04826	1.97433	11	14.533	-2.87757	0.555115	28.3323	1.02174e-07	6.20556e-07	LOC103153658	lncRNA		uncharacterized LOC103153658
103152044	50	38	29	21	1	3	7	3	5	49.421	39	30	22.673	2	4	8.12868	3.94865	6	18.3524	-2.87677	0.468292	40.5389	1.92743e-10	1.63452e-09	LOC103152044	lncRNA		uncharacterized LOC103152044
103147511	59	71	18	14	1	5	8	4	5	58.1424	72	19	15.4589	2	6	9.14477	4.93581	6	21.4091	-2.87556	0.579664	24.5247	7.33625e-07	3.94261e-06	LOC103147511	protein_coding		protocadherin gamma-A11-like
103143468	256	244	149	166	42	21	26	24	21	249.043	245	150	172.109	43	22	27.4343	24.6791	22	106.141	-2.87487	0.297422	91.3338	1.21369e-21	2.52419e-20	cfap69	protein_coding		cilia and flagella associated protein 69
103130264	120	87	80	62	5	28	11	8	3	117.254	88	81	64.9272	6	29	12.193	8.88446	4	45.6954	-2.8699	0.48005	34.7117	3.82329e-09	2.79058e-08	gpr39	protein_coding		G protein-coupled receptor 39
103133597	530	359	583	352	66	50	46	77	68	514.56	360	584	363.798	67	51	47.756	76.9987	69	237.124	-2.86895	0.243285	133.339	7.62026e-31	2.69956e-29	phyhiplb	protein_coding	phyhipl	phytanoyl-CoA 2-hydroxylase interacting protein-like b
103150679	4068	3365	3300	3104	539	543	135	707	441	3943.02	3366	3301	3199.98	540	544	138.188	698.911	442	1797.01	-2.8688	0.329193	70.4505	4.71955e-17	7.01113e-16	LOC103150679	protein_coding		sodium-dependent neutral amino acid transporter SLC6A17-like
107836321	26	25	20	13	2	2	2	1	3	26.1641	26	21	14.4283	3	3	3.04826	1.97433	4	11.4017	-2.86842	0.510703	36.4091	1.59959e-09	1.23127e-08	LOC107836321	lncRNA		uncharacterized LOC107836321
103132880	72	35	44	139	7	11	2	15	11	70.7399	36	45	144.283	8	12	3.04826	15.7946	12	38.5406	-2.86134	0.515188	30.0114	4.29505e-08	2.74387e-07	LOC103132880	protein_coding		uncharacterized LOC103132880
103152925	310	247	226	175	27	58	21	26	28	301.371	248	227	181.384	28	59	22.3539	26.6534	29	124.751	-2.85911	0.315621	79.0882	5.93986e-19	1.02298e-17	sphkap	protein_coding		SPHK1 interactor, AKAP domain containing
103137485	652	637	524	456	62	93	109	68	53	632.783	638	525	470.98	63	94	111.769	68.1142	54	295.294	-2.85831	0.241913	132.946	9.28862e-31	3.26369e-29	dok7	protein_coding		docking protein 7
107834164	19	25	67	46	7	1	0	13	2	19.3808	26	68	48.4378	8	2	1.01609	13.8203	3	21.0728	-2.85739	0.625926	20.5524	5.80223e-06	2.71907e-05	LOC107834164	protein_coding		uncharacterized LOC107834164
103143988	160	201	123	121	15	26	19	25	15	156.015	202	124	125.732	16	27	20.3217	25.6662	16	79.1928	-2.85497	0.294267	94.1653	2.90251e-22	6.32012e-21	cdh8	protein_coding		cadherin 8
103133055	72	46	91	115	11	6	2	17	16	70.7399	47	92	119.548	12	7	3.04826	17.7689	17	42.9006	-2.85464	0.456443	38.3625	5.87513e-10	4.73421e-09	LOC103133055	protein_coding		protein FAM13A-like
103154491	43	41	41	22	3	7	5	4	2	42.6377	42	42	23.7036	4	8	6.09651	4.93581	3	19.5971	-2.8536	0.43372	47.1876	6.4506e-12	6.29388e-11	LOC103154491	lncRNA		uncharacterized LOC103154491
103149587	655	884	564	383	28	78	76	81	161	635.69	885	565	395.747	29	79	78.2386	80.9473	162	323.403	-2.85346	0.392166	49.5048	1.97882e-12	2.02692e-11	shisa3	protein_coding		shisa family member 3
107837528	56	38	32	27	3	4	9	1	5	55.2353	39	33	28.8565	4	5	10.1609	1.97433	6	20.3586	-2.85119	0.454989	41.7097	1.05883e-10	9.19302e-10	LOC107837528	protein_coding		uncharacterized LOC107837528
103141251	75	75	62	33	11	6	4	9	8	73.647	76	63	35.0401	12	7	5.08043	9.87163	9	32.2932	-2.84928	0.394117	54.0957	1.90962e-13	2.14305e-12	LOC103141251	lncRNA		uncharacterized LOC103141251
103130500	57	36	27	21	2	3	4	7	4	56.2043	37	28	22.673	3	4	5.08043	7.8973	5	18.7617	-2.84859	0.470567	39.0331	4.16681e-10	3.42525e-09	LOC103130500	lncRNA		uncharacterized LOC103130500
103129384	30	40	26	21	1	2	1	9	3	30.0402	41	27	22.673	2	3	2.03217	9.87163	4	15.7352	-2.84752	0.499794	34.9241	3.42804e-09	2.5189e-08	gpr27	protein_coding		G protein-coupled receptor 27
107833654	25	27	11	14	0	3	4	1	1	25.195	28	12	15.4589	1	4	5.08043	1.97433	2	10.5232	-2.84731	0.562859	28.5046	9.34755e-08	5.70129e-07	LOC107833654	lncRNA		uncharacterized LOC107833654
103156094	166	79	196	925	32	93	37	43	32	161.83	80	197	954.327	33	94	38.6112	43.4352	33	181.689	-2.84671	0.602548	20.8299	5.01919e-06	2.37944e-05	il17rel	protein_coding		interleukin 17 receptor E-like
107837137	29	17	21	10	4	3	0	1	1	29.0712	18	22	11.3365	5	4	1.01609	1.97433	2	10.4887	-2.84599	0.5601	28.8583	7.78729e-08	4.80105e-07	LOC107837137	lncRNA		uncharacterized LOC107837137
103141743	677	714	716	500	120	47	28	201	54	657.009	715	717	516.326	121	48	29.4665	199.407	55	339.801	-2.84585	0.448123	37.6355	8.52782e-10	6.75825e-09	rasgrf2b	protein_coding	rasgrf2	Ras protein-specific guanine nucleotide-releasing factor 2b
103153409	26	15	95	205	14	14	5	15	8	26.1641	16	96	212.302	15	15	6.09651	15.7946	9	45.7063	-2.84569	0.652231	18.0782	2.12017e-05	9.07142e-05	LOC103153409	protein_coding		collagen alpha-1(IX) chain-like
103155101	109	79	147	199	24	13	15	20	17	106.594	80	148	206.118	25	14	16.2574	20.7304	18	70.5222	-2.84538	0.354066	63.3687	1.71419e-15	2.25934e-14	LOC103155101	protein_coding		uncharacterized LOC103155101
103139069	43	55	46	14	1	7	8	6	1	42.6377	56	47	15.4589	2	8	9.14477	6.91014	2	21.0168	-2.84525	0.532598	28.9268	7.51652e-08	4.64354e-07	LOC103139069	protein_coding		syntaphilin-like
103138634	3546	4009	2820	2305	567	375	248	504	505	3437.18	4010	2821	2376.54	568	376	253.005	498.517	506	1649.58	-2.84382	0.239178	131.687	1.75162e-30	6.02579e-29	ptk2bb	protein_coding		protein tyrosine kinase 2 beta, b
103152130	18	17	16	14	2	2	0	1	2	18.4118	18	17	15.4589	3	3	1.01609	1.97433	3	8.98456	-2.84304	0.542075	32.8261	1.00783e-08	6.96743e-08	LOC103152130	protein_coding		natural killer cell receptor 2B4-like
103153659	49	43	32	22	1	2	0	1	17	48.452	44	33	23.7036	2	3	1.01609	1.97433	18	19.4607	-2.84271	0.656	18.4963	1.70237e-05	7.4078e-05	LOC103153659	lncRNA		uncharacterized LOC103153659
103134771	87	194	79	32	24	5	3	30	2	85.2755	195	80	34.0095	25	6	4.06434	30.602	3	51.439	-2.8425	0.667937	17.1407	3.47098e-05	0.000142513	neurod1	protein_coding		neuronal differentiation 1
103141961	222	70	281	127	20	27	33	14	23	216.096	71	282	131.916	21	28	34.5469	14.8074	24	91.4851	-2.84116	0.415699	44.6331	2.37645e-11	2.20467e-10	elnb	protein_coding	eln	elastin b
103132213	18	35	71	82	4	5	4	12	7	18.4118	36	72	85.539	5	6	5.08043	12.8331	8	27.6516	-2.84073	0.521931	29.396	5.89979e-08	3.70502e-07	hmx4	protein_coding		H6 family homeobox 4
103151841	328	326	281	246	41	35	34	44	48	318.814	327	282	254.556	42	36	35.563	44.4223	49	154.373	-2.83584	0.206404	189.464	4.16244e-43	2.71044e-41	LOC103151841	protein_coding		uncharacterized LOC103151841
103134736	21	10	33	101	6	3	4	6	6	21.3189	11	34	105.12	7	4	5.08043	6.91014	7	22.3811	-2.83517	0.62327	20.3213	6.5468e-06	3.04142e-05	kctd12.1	protein_coding	kctd12	potassium channel tetramerisation domain containing 12.1
103137155	1870	1752	1663	1248	221	203	70	345	305	1813.07	1753	1664	1287.21	222	204	72.1421	341.558	306	851.442	-2.82981	0.336053	66.1047	4.27601e-16	5.87662e-15	nhsa	protein_coding		Nance-Horan syndrome a (congenital cataracts and dental anomalies)
103155715	396	376	323	257	33	44	69	58	29	384.709	377	324	265.892	34	45	71.126	58.2426	30	176.663	-2.82581	0.280312	97.588	5.15152e-23	1.18593e-21	LOC103155715	protein_coding		zinc finger protein 385B-like
107836527	13	16	16	19	2	0	2	2	1	13.5666	17	17	20.6118	3	1	3.04826	2.96149	2	8.90979	-2.82566	0.548263	31.3901	2.11056e-08	1.39796e-07	LOC107836527	lncRNA		uncharacterized LOC107836527
103138441	3214	1990	1785	1491	333	302	293	407	148	3115.46	1991	1786	1537.64	334	303	298.729	402.762	149	1101.95	-2.82459	0.2797	95.1546	1.76078e-22	3.90241e-21	LOC103138441	protein_coding		cadherin-24-like
103142814	88	78	65	50	4	9	19	6	7	86.2445	79	66	52.5601	5	10	20.3217	6.91014	8	37.1152	-2.82339	0.400579	50.3011	1.31876e-12	1.37712e-11	LOC103142814	lncRNA		uncharacterized LOC103142814
103137816	1708	1754	1612	1418	247	233	91	235	337	1656.09	1755	1613	1462.41	248	234	93.4799	232.97	338	848.105	-2.82206	0.279381	95.3668	1.58181e-22	3.52574e-21	acsl1a	protein_coding	acsl1	acyl-CoA synthetase long chain family member 1a
103152791	64	115	58	37	5	9	8	4	18	62.9876	116	59	39.1624	6	10	9.14477	4.93581	19	36.2478	-2.82022	0.462887	36.7434	1.34746e-09	1.04812e-08	kcnj13	protein_coding		potassium inwardly rectifying channel subfamily J member 13
103156277	29	28	32	20	1	2	1	8	3	29.0712	29	33	21.6424	2	3	2.03217	8.88446	4	14.7367	-2.81856	0.482619	37.5821	8.76463e-10	6.92986e-09	LOC103156277	protein_coding		gastrula zinc finger protein XlCGF57.1-like
103143446	137	76	80	44	11	16	8	9	11	133.727	77	81	46.3766	12	17	9.14477	9.87163	12	44.2356	-2.81682	0.39168	51.7517	6.29813e-13	6.76276e-12	LOC103143446	protein_coding		hepatic lectin-like
103131027	109	70	67	39	8	16	6	8	8	106.594	71	68	41.2236	9	17	7.1126	8.88446	9	37.535	-2.81421	0.40184	49.5857	1.8989e-12	1.94871e-11	LOC103131027	protein_coding		basement membrane-specific heparan sulfate proteoglycan core protein-like
103129339	802	652	578	676	252	6	16	155	49	778.139	653	579	697.71	253	7	17.2735	153.997	50	354.347	-2.81408	0.895079	9.19579	0.00242572	0.00681539	LOC103129339	protein_coding		tripartite motif-containing protein 16-like
103149110	146	128	72	78	12	18	11	17	13	142.449	129	73	81.4166	13	19	12.193	17.7689	14	55.7586	-2.80893	0.33731	69.7901	6.59645e-17	9.7097e-16	LOC103149110	protein_coding		transcription factor 7-like 1
103152125	18	24	17	10	2	0	1	4	1	18.4118	25	18	11.3365	3	1	2.03217	4.93581	2	9.52403	-2.80788	0.558851	28.7684	8.15705e-08	5.01432e-07	cbx1	protein_coding		chromobox 1
103143674	16514	15870	11363	9678	1862	2261	2167	1821	1374	16003.7	15871	11364	9975.09	1863	2262	2202.87	1798.61	1375	6968.36	-2.80752	0.201009	181.568	2.20313e-41	1.34195e-39	LOC103143674	protein_coding		importin subunit alpha-1-like
107837302	582	306	319	186	24	79	60	24	55	564.95	307	320	192.72	25	80	61.9812	24.6791	56	181.37	-2.80556	0.409551	44.2559	2.8814e-11	2.64441e-10	LOC107837302	lncRNA		uncharacterized LOC107837302
103136319	47	72	50	56	9	13	6	7	1	46.5139	73	51	58.7437	10	14	7.1126	7.8973	2	30.0297	-2.80429	0.407484	48.8987	2.69525e-12	2.72505e-11	LOC103136319	protein_coding		alpha-(1,3)-fucosyltransferase 4-like
103131885	19	29	21	11	2	1	1	3	3	19.3808	30	22	12.3671	3	2	2.03217	3.94865	4	10.9699	-2.80393	0.530432	31.5029	1.99147e-08	1.32485e-07	LOC103131885	protein_coding		GRB2-related adapter protein-like
103151489	6268	7172	4849	3874	540	1093	727	610	976	6074.91	7173	4850	3993.54	541	1094	739.71	603.156	977	2894.03	-2.80374	0.240847	126.292	2.65377e-29	8.56882e-28	prickle2b	protein_coding	prickle2	prickle homolog 2b
103132374	310	321	215	206	20	69	50	12	32	301.371	322	216	213.332	21	70	51.8204	12.8331	33	137.929	-2.80286	0.416012	42.9901	5.50187e-11	4.90772e-10	LOC103132374	protein_coding		deoxynucleoside triphosphate triphosphohydrolase SAMHD1-like
103139844	91	119	87	57	14	12	9	14	10	89.1516	120	88	59.7742	15	13	10.1609	14.8074	11	46.766	-2.80181	0.332485	72.9976	1.29807e-17	2.01595e-16	dipk1a	protein_coding	fam69a	divergent protein kinase domain 1A
103131505	531	567	421	514	76	110	43	53	78	515.529	568	422	530.754	77	111	44.7078	53.3068	79	266.811	-2.8017	0.262781	108.303	2.30733e-25	6.02129e-24	LOC103131505	protein_coding		aryl hydrocarbon receptor-like
103146442	37	54	209	127	20	6	10	23	14	36.8235	55	210	131.916	21	7	11.1769	23.6919	15	56.8453	-2.79868	0.531633	26.5081	2.6244e-07	1.50251e-06	LOC103146442	protein_coding		chloride channel protein 1-like
103139738	181	286	133	175	30	26	19	33	27	176.365	287	134	181.384	31	27	20.3217	33.5635	28	102.07	-2.79819	0.298855	85.8901	1.90223e-20	3.62032e-19	lnx2a	protein_coding	lnx2	ligand of numb-protein X 2a
103138928	165	243	132	124	19	26	22	27	21	160.861	244	133	128.824	20	27	23.37	27.6406	22	87.4105	-2.79568	0.294894	89.0923	3.76807e-21	7.54414e-20	cntn3a.2	protein_coding		contactin 3a, tandem duplicate 2
103138326	559	488	536	336	46	98	72	40	84	542.662	489	537	347.309	47	99	74.1742	40.4737	85	251.291	-2.79303	0.287344	89.7882	2.65071e-21	5.37392e-20	zgc:85932	protein_coding	capn12	uncharacterized LOC103138326
103149462	6346	6646	5089	4638	869	790	1306	748	360	6150.49	6647	5090	4780.91	870	791	1328.02	739.385	361	2973.09	-2.7927	0.285012	89.4698	3.11357e-21	6.28436e-20	LOC103149462	protein_coding		spartin-like
103139758	855	814	676	535	105	50	90	111	158	829.498	815	677	552.396	106	51	92.4638	110.562	159	376.991	-2.79105	0.284316	90.952	1.47198e-21	3.03599e-20	zdhhc23b	protein_coding	zdhhc23	zinc finger DHHC-type palmitoyltransferase 23b
103144215	18	37	43	25	0	2	1	1	14	18.4118	38	44	26.7954	1	3	2.03217	1.97433	15	16.6904	-2.78854	0.634288	19.34	1.09391e-05	4.90609e-05	ncmap	protein_coding		non-compact myelin associated protein
103137483	326	400	285	263	35	53	41	58	39	316.876	401	286	272.076	36	54	42.6756	58.2426	40	167.43	-2.78773	0.232875	140.439	2.13395e-32	8.25478e-31	hgfac	protein_coding		HGF activator
107836137	30	34	21	16	3	3	1	5	2	30.0402	35	22	17.52	4	4	2.03217	5.92298	3	13.7239	-2.78398	0.486056	36.4197	1.5909e-09	1.22527e-08	LOC107836137	lncRNA		uncharacterized LOC107836137
103134426	213	176	212	156	20	26	18	30	39	207.374	177	213	161.803	21	27	19.3056	30.602	40	99.6761	-2.78219	0.266191	108.877	1.72673e-25	4.57601e-24	LOC103134426	protein_coding		neuronal cell adhesion molecule-like
103155328	349	179	157	202	29	47	35	28	17	339.164	180	158	209.21	30	48	36.5791	28.6277	18	116.398	-2.78144	0.336725	65.7273	5.17839e-16	7.07412e-15	LOC103155328	protein_coding		tumor necrosis factor receptor superfamily member 5-like
107835737	56	66	53	36	6	6	11	4	7	55.2353	67	54	38.1318	7	7	12.193	4.93581	8	28.1662	-2.7787	0.378537	57.2363	3.86477e-14	4.58359e-13	LOC107835737	lncRNA		uncharacterized LOC107835737
103143629	2006	2030	1215	1011	134	388	232	159	218	1944.86	2031	1216	1042.96	135	389	236.748	157.946	219	819.168	-2.77626	0.312765	73.7627	8.80949e-18	1.38307e-16	mei1	protein_coding		meiotic double-stranded break formation protein 1
103156700	414	397	325	241	35	41	71	48	51	402.151	398	326	249.403	36	42	73.1582	48.371	52	180.787	-2.7739	0.261957	108.28	2.33351e-25	6.08382e-24	LOC103156700	protein_coding	nptx2	neuronal pentraxin-2
103153450	1446	1562	1331	1335	213	125	257	198	240	1402.2	1563	1332	1376.87	214	126	262.15	196.445	241	745.963	-2.77044	0.199781	181.737	2.02389e-41	1.23552e-39	srrm1	protein_coding		serine/arginine repetitive matrix 1
103146047	137	125	178	383	29	20	16	33	50	133.727	126	179	395.747	30	21	17.2735	33.5635	51	109.701	-2.77006	0.426501	40.1621	2.33737e-10	1.96994e-09	LOC103146047	gene=LOC103146047		triple functional domain protein-like
103144958	185	158	178	158	20	29	19	28	24	180.241	159	179	163.864	21	30	20.3217	28.6277	25	89.6727	-2.77	0.233321	145.624	1.56897e-33	6.36644e-32	shank1	protein_coding		SH3 and multiple ankyrin repeat domains 1
103147236	4642	5343	4390	4068	530	967	643	563	666	4499.25	5344	4391	4193.47	531	968	654.359	556.76	667	2422.76	-2.76997	0.184583	210.871	8.86933e-48	6.83288e-46	LOC103147236	protein_coding		oxysterol-binding protein-related protein 6-like
103151549	2933	2502	2821	2936	414	236	239	640	522	2843.16	2503	2822	3026.84	415	237	243.861	632.771	523	1471.85	-2.76982	0.273963	95.5932	1.41092e-22	3.15514e-21	wnk4a	protein_coding	wnk4	WNK lysine deficient protein kinase 4a
103145803	1652	2062	1638	1601	198	334	101	292	347	1601.82	2063	1639	1651.01	199	335	103.641	289.239	348	914.412	-2.76944	0.294067	83.0749	7.90011e-20	1.43944e-18	LOC103145803	protein_coding		transcription initiation factor TFIID subunit 4-like
103152992	95	68	43	37	13	14	2	7	4	93.0278	69	44	39.1624	14	15	3.04826	7.8973	5	32.2373	-2.7694	0.470475	34.5075	4.24606e-09	3.08107e-08	LOC103152992	protein_coding		gastrula zinc finger protein XlCGF57.1-like
103140492	860	936	707	612	92	171	104	109	90	834.343	937	708	631.752	93	172	106.689	108.588	91	409.152	-2.76714	0.228957	138.874	4.69246e-32	1.77995e-30	dlec1	protein_coding		DLEC1 cilia and flagella associated protein
103129321	3008	2938	4787	2753	657	429	265	873	254	2915.84	2939	4788	2838.25	658	430	270.279	862.78	255	1773.02	-2.76667	0.337483	62.7566	2.33902e-15	3.04184e-14	abca2	protein_coding		ATP-binding cassette, sub-family A (ABC1), member 2
103137030	2749	2865	2139	1703	82	1335	150	96	65	2664.86	2866	2140	1756.13	83	1336	153.429	95.7548	66	1240.13	-2.76446	0.914064	8.52824	0.00349678	0.0093986	si:dkey-183n20.15	protein_coding		RING-HC_RNF170 domain-containing protein
103154436	974	971	700	761	152	142	82	152	94	944.814	972	701	785.31	153	143	84.3351	151.036	95	447.722	-2.76343	0.223925	144.694	2.50593e-33	1.00786e-31	LOC103154436	protein_coding		growth arrest-specific protein 8-like
103138932	15	14	53	70	1	20	2	0	1	15.5046	15	54	73.1719	2	21	3.04826	0.987163	2	20.7458	-2.76253	0.790456	11.7765	0.000599831	0.00194162	LOC103138932	protein_coding		endothelin-3-like
103148109	372	508	416	378	63	42	61	52	86	361.452	509	417	390.594	64	43	62.9973	52.3196	87	220.818	-2.76168	0.234195	134.45	4.35568e-31	1.56741e-29	LOC103148109	protein_coding		caspase-1-like
103146652	726	668	451	408	57	61	54	61	177	704.492	669	452	421.512	58	62	55.8847	61.2041	178	295.788	-2.75846	0.369236	52.5803	4.13018e-13	4.50743e-12	LOC103146652	protein_coding		heterogeneous nuclear ribonucleoprotein L-like
103141877	197	186	119	102	34	14	17	25	17	191.87	187	120	106.151	35	15	18.2895	25.6662	18	79.664	-2.75595	0.335106	66.359	3.7584e-16	5.19134e-15	LOC103141877	protein_coding		kelch repeat and BTB domain-containing protein 12-like
103131634	120	121	100	94	12	16	22	13	13	117.254	122	101	97.9061	13	17	23.37	13.8203	14	57.7056	-2.75568	0.282594	98.8574	2.71357e-23	6.3812e-22	LOC103131634	gene=LOC103131634		nucleotide exchange factor SIL1-like
103154137	17	22	19	24	3	1	4	2	1	17.4427	23	20	25.7648	4	2	5.08043	2.96149	2	11.361	-2.74877	0.495643	35.2348	2.92257e-09	2.17495e-08	LOC103154137	protein_coding		matrilin-3-like
103150482	58	47	53	69	5	8	10	9	6	57.1733	48	54	72.1413	6	9	11.1769	9.87163	7	30.4848	-2.7477	0.349895	66.1695	4.13761e-16	5.69499e-15	nr1h5	protein_coding		nuclear receptor subfamily 1, group H, member 5
103156097	376	482	219	325	16	89	119	13	18	365.328	483	220	335.972	17	90	121.93	13.8203	19	185.117	-2.74598	0.583844	20.7737	5.16877e-06	2.44357e-05	LOC103156097	protein_coding		SPRY domain-containing SOCS box protein 3-like
103152817	21	16	18	11	2	0	1	2	3	21.3189	17	19	12.3671	3	1	2.03217	2.96149	4	9.18662	-2.74575	0.541876	29.6962	5.05327e-08	3.19986e-07	LOC103152817	protein_coding		tetraspanin-15-like
103139636	38	49	81	115	9	5	2	12	21	37.7925	50	82	119.548	10	6	3.04826	12.8331	22	38.1358	-2.74501	0.516781	27.4963	1.57391e-07	9.32044e-07	LOC103139636	protein_coding		reticulon-4 receptor-like 1
103151597	35	65	49	24	4	6	2	10	6	34.8854	66	50	25.7648	5	7	3.04826	10.8588	7	23.2841	-2.74413	0.454957	37.5982	8.69235e-10	6.87868e-09	LOC103151597	protein_coding		synaptic vesicle glycoprotein 2A-like
103139993	475	501	430	416	61	68	57	73	77	461.263	502	431	429.756	62	69	58.933	73.05	78	240.556	-2.741	0.169793	259.918	1.78787e-58	2.1076e-56	LOC103139993	protein_coding		carboxyl-terminal PDZ ligand of neuronal nitric oxide synthase protein-like
103153208	154	135	140	113	23	15	12	24	23	150.201	136	141	117.487	24	16	13.2091	24.6791	24	71.8418	-2.73953	0.269918	105.411	9.92333e-25	2.50132e-23	ttbk1a	protein_coding	ttbk1	tau tubulin kinase 1a
103150516	47	29	78	128	13	8	7	10	11	46.5139	30	79	132.946	14	9	8.12868	10.8588	12	38.0497	-2.73829	0.467642	33.7721	6.19625e-09	4.40846e-08	gnav1	protein_coding		guanine nucleotide binding protein (G protein) alpha v1
103152934	92	119	65	37	4	14	15	10	11	90.1207	120	66	39.1624	5	15	16.2574	10.8588	12	41.5999	-2.73824	0.427332	40.6837	1.78973e-10	1.52294e-09	LOC103152934	protein_coding		transmembrane protein 255B-like
103152173	75	65	58	29	4	7	9	6	12	73.647	66	59	30.9177	5	8	10.1609	6.91014	13	30.2929	-2.73789	0.408389	46.1635	1.08785e-11	1.04027e-10	hcn5	protein_coding		hyperpolarization activated cyclic nucleotide-gated potassium channel 5
103148350	25	27	42	30	4	4	4	0	7	25.195	28	43	31.9483	5	5	5.08043	0.987163	8	16.9123	-2.7361	0.457839	38.6245	5.13701e-10	4.18879e-09	dtnbb	protein_coding	dtnb	dystrobrevin, beta b
103137131	858	782	745	615	135	124	45	125	129	832.405	783	746	634.844	136	125	46.7399	124.382	130	395.375	-2.73585	0.274008	94.3929	2.58723e-22	5.65612e-21	slain2	protein_coding		SLAIN motif family member 2
103136958	230	153	412	43	45	22	31	36	18	223.848	154	413	45.346	46	23	32.5147	36.525	19	110.359	-2.73476	0.510394	27.1969	1.83754e-07	1.07682e-06	gask1a	protein_coding	fam198a	golgi associated kinase 1A
103148641	91	104	73	75	8	13	18	13	8	89.1516	105	74	78.3249	9	14	19.3056	13.8203	9	45.7336	-2.73463	0.319981	75.6717	3.34977e-18	5.43053e-17	LOC103148641	protein_coding		LYR motif-containing protein 5-like
103134051	702	811	1002	924	85	87	71	98	302	681.235	812	1003	953.296	86	88	73.1582	97.7291	303	455.269	-2.73443	0.387859	46.6899	8.31562e-12	8.02483e-11	LOC103134051	protein_coding		vinculin-like
103148302	34681	37440	28339	27281	5080	6127	4354	4147	4296	33608.2	37441	28340	28116.6	5081	6128	4425.05	4094.75	4297	16836.8	-2.72984	0.169096	243.659	6.26611e-55	6.3471e-53	kif2c	protein_coding		kinesin family member 2C
103148845	461	379	397	295	53	54	36	78	63	447.696	380	398	305.055	54	55	37.5952	77.9859	64	202.148	-2.72858	0.238129	127.35	1.55711e-29	5.08785e-28	LOC103148845	protein_coding		homeobox-containing protein 1-like
103138195	44	17	70	250	14	12	1	19	23	43.6068	18	71	258.678	15	13	2.03217	19.7433	24	51.6734	-2.7278	0.70265	14.3077	0.000155225	0.000567899	LOC103138195	protein_coding		sterile alpha motif domain-containing protein 9-like
103135392	394	426	413	385	59	82	60	37	63	382.771	427	414	397.808	60	83	61.9812	37.5122	64	214.23	-2.72578	0.221428	147.497	6.1097e-34	2.53943e-32	kif27	protein_coding		kinesin family member 27
103151066	76	82	116	46	5	17	14	5	15	74.616	83	117	48.4378	6	18	15.2413	5.92298	16	42.6909	-2.72434	0.417251	42.2943	7.85228e-11	6.90299e-10	eps8l3b	protein_coding		EPS8-like 3b
103138886	90	109	77	59	11	10	9	20	9	88.1826	110	78	61.8354	12	11	10.1609	20.7304	10	44.6566	-2.72419	0.342516	64.6836	8.79424e-16	1.18073e-14	LOC103138886	protein_coding		fibroblast growth factor 13-like
103129109	25	25	21	15	2	2	1	4	3	25.195	26	22	16.4894	3	3	2.03217	4.93581	4	11.8503	-2.72266	0.485904	35.7655	2.22556e-09	1.68326e-08	LOC103129109	protein_coding		dr1-associated corepressor-like
107836381	26	20	24	47	2	9	2	2	3	26.1641	21	25	49.4683	3	10	3.04826	2.96149	4	16.0714	-2.72257	0.508281	30.1836	3.93017e-08	2.5196e-07	LOC107836381	lncRNA		uncharacterized LOC107836381
103150767	259	343	275	237	37	66	11	46	47	251.95	344	276	245.281	38	67	12.193	46.3966	48	147.647	-2.72196	0.364436	53.2474	2.94071e-13	3.25346e-12	LOC103150767	protein_coding		inward rectifier potassium channel 2-like
103149243	27	53	97	15	11	1	11	7	2	27.1331	54	98	16.4894	12	2	12.193	7.8973	3	25.857	-2.72181	0.613864	19.2032	1.17518e-05	5.2465e-05	rgs9a	protein_coding		regulator of G protein signaling 9a
103156897	1042	868	802	769	119	80	99	176	181	1010.71	869	803	793.555	120	81	101.609	174.728	182	459.511	-2.72018	0.247162	114.867	8.41664e-27	2.38288e-25	rab3b	protein_coding		RAB3B, member RAS oncogene family
103138387	17	23	20	10	3	4	1	0	1	17.4427	24	21	11.3365	4	5	2.03217	0.987163	2	9.75539	-2.71961	0.548656	27.6189	1.47731e-07	8.79448e-07	LOC103138387	protein_coding		crystallin J1A-like
103137426	241	199	231	133	26	33	14	44	31	234.508	200	232	138.099	27	34	15.2413	44.4223	32	106.363	-2.71905	0.312717	73.6539	9.30884e-18	1.45979e-16	LOC103137426	protein_coding		synaptopodin 2-like protein
103156675	1828	1642	1878	4743	299	83	609	289	643	1772.37	1643	1879	4889.12	300	84	619.812	286.277	644	1346.4	-2.71844	0.597096	19.393	1.06394e-05	4.77952e-05	actc1a	protein_coding		actin alpha cardiac muscle 1a
103130423	106	129	111	93	23	18	11	8	19	103.687	130	112	96.8755	24	19	12.193	8.88446	20	58.5156	-2.71831	0.311217	77.3535	1.42941e-18	2.38226e-17	LOC103130423	protein_coding		uncharacterized LOC103130423
103130077	1198	1200	1751	1180	214	199	132	194	272	1161.88	1201	1752	1217.13	215	200	135.139	192.497	273	705.294	-2.71409	0.216878	148.222	4.24232e-34	1.7795e-32	arhgef37	protein_coding		Rho guanine nucleotide exchange factor (GEF) 37
103133549	614	782	430	341	53	36	107	137	74	595.959	783	431	352.462	54	37	109.737	136.228	75	286.043	-2.71397	0.373127	49.9697	1.56137e-12	1.61872e-11	LOC103133549	protein_coding		max-interacting protein 1-like
103151318	59	13	105	167	17	9	3	7	26	58.1424	14	106	173.139	18	10	4.06434	7.8973	27	46.4715	-2.71249	0.645539	16.8609	4.02215e-05	0.000163128	LOC103151318	protein_coding		antigen WC1.1-like
103154932	77	84	137	185	23	5	1	32	28	75.5851	85	138	191.69	24	6	2.03217	32.5764	29	64.8759	-2.70961	0.58332	20.5571	5.78786e-06	2.71327e-05	LOC103154932	protein_coding		SERTA domain-containing protein 2-like
103152669	78	64	132	331	22	14	8	26	43	76.5541	65	133	342.156	23	15	9.14477	26.6534	44	81.612	-2.70937	0.545529	23.4559	1.27813e-06	6.61788e-06	LOC103152669	protein_coding		E3 ubiquitin-protein ligase pellino homolog 2-like
103154800	439	382	411	292	82	62	38	85	20	426.377	383	412	301.963	83	63	39.6273	84.896	21	201.652	-2.70717	0.353397	55.782	8.09689e-14	9.36725e-13	veph1	protein_coding		ventricular zone expressed PH domain-containing 1
103141033	452	652	629	296	25	37	108	32	180	438.975	653	630	306.085	26	38	110.753	32.5764	181	268.488	-2.70688	0.514325	26.0555	3.31741e-07	1.87261e-06	ppp1r14aa	protein_coding	ppp1r14a	protein phosphatase 1, regulatory (inhibitor) subunit 14Aa
103152197	2752	3206	2072	1859	335	608	416	335	189	2667.77	3207	2073	1916.9	336	609	423.708	331.687	190	1306.12	-2.70556	0.286113	83.9695	5.02468e-20	9.27261e-19	ttll6	protein_coding		tubulin tyrosine ligase-like family, member 6
103153548	25	29	20	21	2	0	4	4	4	25.195	30	21	22.673	3	1	5.08043	4.93581	5	13.0983	-2.70084	0.471882	36.7607	1.33553e-09	1.03913e-08	LOC103153548	protein_coding		potassium/sodium hyperpolarization-activated cyclic nucleotide-gated channel 2-like
103145819	209	204	176	176	16	29	32	48	18	203.498	205	177	182.415	17	30	33.5308	48.371	19	101.757	-2.69779	0.304367	76.9042	1.79455e-18	2.9709e-17	LOC103145819	protein_coding		PHD finger protein 20-like
103144665	2042	2675	1680	1323	266	388	246	298	283	1979.75	2676	1681	1364.5	267	389	250.973	295.162	284	1020.82	-2.69545	0.215084	148.254	4.17352e-34	1.75333e-32	cited1	protein_coding		Cbp/p300-interacting transactivator, with Glu/Asp-rich carboxy-terminal domain, 1
103140540	441	435	348	306	40	70	92	47	41	428.315	436	349	316.391	41	71	94.4959	47.3838	42	202.843	-2.69284	0.283654	86.4804	1.41126e-20	2.71806e-19	tmtopsb	protein_coding		teleost multiple tissue opsin b
107836907	45	74	158	211	17	8	19	12	35	44.5758	75	159	218.485	18	9	20.3217	12.8331	36	65.9129	-2.69169	0.510103	26.6839	2.3961e-07	1.38309e-06	LOC107836907	protein_coding		uncharacterized LOC107836907
103150308	22204	15726	23929	22507	3508	3480	1794	4672	2904	21517.5	15727	23930	23196.5	3509	3481	1823.87	4613.01	2905	11189.2	-2.69097	0.247493	110.78	6.61092e-26	1.80802e-24	ciz1a	protein_coding	ciz1	cdkn1a interacting zinc finger protein 1a
103155823	293	51	1077	5031	244	321	84	261	367	284.898	52	1078	5185.93	245	322	86.3673	258.637	368	875.648	-2.68839	1.04735	6.1741	0.0129634	0.0299338	LOC103155823	protein_coding		gap junction Cx32.2 protein-like
103130959	1195	1119	954	1613	273	147	134	255	137	1158.97	1120	955	1663.37	274	148	137.172	252.714	138	649.692	-2.68789	0.267973	95.0234	1.88146e-22	4.15975e-21	tuft1b	protein_coding		tuftelin 1b
103138794	48	51	41	32	8	3	11	5	2	47.4829	52	42	34.0095	9	4	12.193	5.92298	3	23.2898	-2.68781	0.415077	44.2047	2.95766e-11	2.70985e-10	LOC103138794	lncRNA		uncharacterized LOC103138794
103137906	450	320	518	523	52	54	56	66	121	437.037	321	519	540.029	53	55	57.9169	66.1399	122	241.236	-2.68134	0.293394	79.7541	4.24023e-19	7.39108e-18	slit2	protein_coding		slit homolog 2 (Drosophila)
103132551	2806	2688	2292	1690	43	100	81	61	1552	2720.09	2689	2293	1742.73	44	101	83.319	61.2041	1553	1254.15	-2.67976	1.07305	5.84671	0.0156062	0.0351345	hhatlb	protein_coding		hedgehog acyltransferase like, b
103146040	372	380	390	270	52	42	41	61	75	361.452	381	391	279.29	53	43	42.6756	61.2041	76	187.625	-2.67806	0.233955	127.795	1.24444e-29	4.09064e-28	fndc5b	protein_coding		fibronectin type III domain containing 5b
103142053	16	21	27	19	1	4	3	3	1	16.4737	22	28	20.6118	2	5	4.06434	3.94865	2	11.5665	-2.67727	0.49272	33.2989	7.90257e-09	5.55455e-08	LOC103142053	protein_coding		uncharacterized LOC103142053
103144076	450	477	398	394	49	70	122	32	57	437.037	478	399	407.083	50	71	124.979	32.5764	58	228.631	-2.67709	0.328601	63.1853	1.88145e-15	2.46908e-14	LOC103144076	protein_coding		acyl-coenzyme A thioesterase 8-like
103145849	109	164	168	311	30	34	14	28	38	106.594	165	169	321.544	31	35	15.2413	28.6277	39	101.223	-2.67703	0.375291	49.0382	2.51025e-12	2.54552e-11	LOC103145849	protein_coding	prnp	uncharacterized LOC103145849
103156453	51	54	29	41	3	10	2	4	11	50.3901	55	30	43.2848	4	11	3.04826	4.93581	12	23.7399	-2.67397	0.440057	38.2061	6.36528e-10	5.11861e-09	LOC103156453	protein_coding		growth arrest-specific protein 8-like
103144079	55	40	40	30	4	3	6	7	8	54.2662	41	41	31.9483	5	4	7.1126	7.8973	9	22.3583	-2.6723	0.394669	49.3879	2.10034e-12	2.14577e-11	ppp1r3db	protein_coding		protein phosphatase 1, regulatory subunit 3Db
103131256	157	149	154	123	24	24	14	27	21	153.108	150	155	127.793	25	25	15.2413	27.6406	22	77.8648	-2.67154	0.250433	116.941	2.9571e-27	8.54901e-26	LOC103131256	protein_coding		beta-1,3-galactosyltransferase 2-like
103133038	99	73	66	41	9	7	22	4	8	96.904	74	67	43.2848	10	8	23.37	4.93581	9	37.3883	-2.6713	0.438499	36.8811	1.25557e-09	9.79141e-09	LOC103133038	protein_coding		NADH dehydrogenase [ubiquinone] 1 alpha subcomplex subunit 1-like
103134198	155	180	163	224	34	19	14	36	35	151.17	181	164	231.883	35	20	15.2413	36.525	36	96.7577	-2.67104	0.305885	74.8097	5.18341e-18	8.30469e-17	gja5a	protein_coding	gja5	gap junction protein, alpha 5a
103139087	655	730	425	327	82	60	127	89	55	635.69	731	426	338.034	83	61	130.059	88.8446	56	283.292	-2.66895	0.311756	69.6921	6.93234e-17	1.01767e-15	LOC103139087	lncRNA		uncharacterized LOC103139087
103133187	16	10	12	29	1	1	2	1	4	16.4737	11	13	30.9177	2	2	3.04826	1.97433	5	9.49044	-2.66869	0.575845	23.5644	1.20803e-06	6.27749e-06	LOC103133187	protein_coding		uncharacterized LOC103133187
103145602	96	85	74	62	16	2	5	19	16	93.9968	86	75	64.9272	17	3	6.09651	19.7433	17	42.5293	-2.66867	0.427226	38.6139	5.1649e-10	4.20652e-09	LOC103145602	protein_coding		NACHT and WD repeat domain-containing protein 2-like
103151220	335	302	335	235	17	36	82	42	55	325.597	303	336	243.219	18	37	84.3351	42.448	56	160.622	-2.66726	0.356891	53.3774	2.7524e-13	3.05253e-12	epha4b	protein_coding		eph receptor A4b
103131652	587	527	448	427	63	94	89	65	75	569.795	528	449	441.093	64	95	91.4477	65.1527	76	264.388	-2.66625	0.195933	180.705	3.39952e-41	2.02557e-39	slc9a5	protein_coding		solute carrier family 9 member A5
103140160	1123	1118	1389	4775	153	278	432	145	661	1089.2	1119	1390	4922.1	154	279	439.965	144.126	662	1133.27	-2.66515	0.656735	15.4612	8.4215e-05	0.00032412	fhl1a	protein_coding	fhl1	four and a half LIM domains 1a
103153576	41	28	72	52	11	0	1	12	10	40.6997	29	73	54.6213	12	1	2.03217	12.8331	11	26.2429	-2.66375	0.5531	22.9072	1.70011e-06	8.64726e-06	itih5	protein_coding		inter-alpha-trypsin inhibitor heavy chain 5
103156035	168	187	140	125	33	32	15	17	21	163.768	188	141	129.854	34	33	16.2574	17.7689	22	82.8498	-2.66132	0.293619	81.702	1.58236e-19	2.83962e-18	LOC103156035	lncRNA		uncharacterized LOC103156035
103133840	737	184	1785	8388	389	176	604	439	622	715.151	185	1786	8645.62	390	177	614.732	434.352	623	1507.87	-2.66131	0.928992	7.70289	0.00551324	0.0140681	ca4a	protein_coding		carbonic anhydrase IV a
103155919	88	51	90	66	13	9	5	15	12	86.2445	52	91	69.0496	14	10	6.09651	15.7946	13	39.6872	-2.66116	0.351683	58.7821	1.76136e-14	2.13526e-13	LOC103155919	protein_coding		transmembrane protease serine 9-like
103143973	22	12	13	10	1	2	2	2	0	22.2879	13	14	11.3365	2	3	3.04826	2.96149	1	8.07046	-2.66069	0.569147	25.0392	5.61761e-07	3.06843e-06	LOC103143973	lncRNA		uncharacterized LOC103143973
103135632	1085	1026	838	626	171	104	184	173	67	1052.38	1027	839	646.18	172	105	187.976	171.766	68	474.367	-2.6606	0.293209	77.9747	1.04367e-18	1.76194e-17	cetn2	protein_coding		centrin, EF-hand protein, 2
103153380	25	25	21	36	2	7	5	1	2	25.195	26	22	38.1318	3	8	6.09651	1.97433	3	14.822	-2.65783	0.473021	34.2335	4.88807e-09	3.51892e-08	plekhs1	protein_coding		pleckstrin homology domain containing S1
103156235	135	130	120	95	27	4	14	42	4	131.789	131	121	98.9367	28	5	15.2413	42.448	5	64.2684	-2.6559	0.526854	24.374	7.93304e-07	4.23917e-06	gpr37l1b	protein_coding	gpr37l1	G protein-coupled receptor 37 like 1b
103156029	186	230	182	163	40	25	9	49	24	181.21	231	183	169.017	41	26	10.1609	49.3581	25	101.75	-2.65532	0.364601	51.2464	8.14706e-13	8.67318e-12	chdh	protein_coding		choline dehydrogenase
103140714	3355	3168	2863	2415	489	458	300	619	469	3252.1	3169	2864	2489.91	490	459	305.842	612.041	470	1567.99	-2.65487	0.188552	187.349	1.20484e-42	7.66309e-41	clstn2	protein_coding		calsyntenin 2
103140011	655	722	719	588	86	106	109	109	119	635.69	723	720	607.018	87	107	111.769	108.588	120	357.785	-2.65143	0.156723	281.248	4.01455e-63	5.43534e-61	LOC103140011	protein_coding		KN motif and ankyrin repeat domain-containing protein 4-like
103152571	1037	120	536	1488	80	100	88	65	298	1005.86	121	537	1534.55	81	101	90.4316	65.1527	299	426.111	-2.65085	0.735254	12.2246	0.000471643	0.001562	LOC103152571	protein_coding		fish-egg lectin-like
103130993	20	10	24	22	3	0	3	1	4	20.3498	11	25	23.7036	4	1	4.06434	1.97433	5	10.6769	-2.6427	0.532443	27.1484	1.88426e-07	1.10183e-06	LOC103130993	protein_coding		tripartite motif-containing protein 16-like
103145245	2746	3061	2352	1906	317	328	342	504	516	2661.95	3062	2353	1965.34	318	329	348.517	498.517	517	1339.26	-2.64195	0.202351	161.222	6.11752e-37	2.91478e-35	ptp4a2b	protein_coding		protein tyrosine phosphatase 4A2b
103150242	17	22	22	10	0	5	1	1	3	17.4427	23	23	11.3365	1	6	2.03217	1.97433	4	9.97619	-2.63981	0.546465	25.8002	3.7865e-07	2.11946e-06	ntsr1	protein_coding		neurotensin receptor 1
103130358	66	72	55	92	8	7	14	4	20	64.9257	73	56	95.8449	9	8	15.2413	4.93581	21	38.6609	-2.6393	0.399964	43.7184	3.79192e-11	3.43395e-10	LOC103130358	protein_coding		integral membrane protein 2C-like
103133976	260	262	143	131	23	34	32	26	40	252.919	263	144	136.038	24	35	33.5308	26.6534	41	106.238	-2.63547	0.309458	70.8142	3.92492e-17	5.86572e-16	LOC103133976	protein_coding		olfactory receptor 52A1-like
103136622	806	913	506	495	70	206	168	43	52	782.015	914	507	511.173	71	207	171.718	43.4352	53	362.26	-2.63532	0.435968	34.5215	4.21576e-09	3.06071e-08	pklr	protein_coding		pyruvate kinase L/R
103139564	233	275	203	357	39	27	33	56	57	226.755	276	204	368.951	40	28	34.5469	56.2683	58	143.614	-2.63195	0.293366	78.0258	1.01705e-18	1.72125e-17	fam219aa	protein_coding	fam219a	family with sequence similarity 219 member Aa
107837976	181	212	137	114	27	22	40	14	22	176.365	213	138	118.518	28	23	41.6595	14.8074	23	86.2611	-2.63103	0.326523	63.6628	1.47647e-15	1.95734e-14	LOC107837976	protein_coding		uncharacterized LOC107837976
103147521	111	90	110	106	15	12	10	28	15	108.532	91	111	110.273	16	13	11.1769	28.6277	16	56.1789	-2.63096	0.3085	73.9438	8.0372e-18	1.26618e-16	LOC103147521	protein_coding		RIMS-binding protein 2-like
103133686	2865	2638	2256	2085	471	473	248	433	355	2777.27	2639	2257	2149.81	472	474	253.005	428.429	356	1311.83	-2.63001	0.194239	173.633	1.19051e-39	6.64473e-38	pals1b	protein_coding	mpp5, mpp5b	protein associated with LIN7 1, MAGUK p55 family member b
103147340	325	321	216	155	41	31	62	37	29	315.907	322	217	160.772	42	32	64.0134	37.5122	30	135.689	-2.62786	0.314348	67.5767	2.02646e-16	2.86417e-15	LOC103147340	protein_coding	LWS	red-sensitive opsin
103153180	704	684	741	632	156	101	79	120	99	683.173	685	742	652.364	157	102	81.2868	119.447	100	369.141	-2.62484	0.199052	167.766	2.27544e-38	1.18535e-36	dnah5	protein_coding		dynein, axonemal, heavy chain 5
103138636	19	27	14	15	1	2	0	2	6	19.3808	28	15	16.4894	2	3	1.01609	2.96149	7	10.5386	-2.62381	0.535301	26.4259	2.73844e-07	1.5655e-06	chrna2b	protein_coding	chrna2	cholinergic receptor, nicotinic, alpha 2b (neuronal)
103153819	77	82	54	32	7	8	24	2	4	75.5851	83	55	34.0095	8	9	25.4021	2.96149	5	33.1065	-2.62269	0.529432	24.0492	9.39042e-07	4.96556e-06	LOC103153819	protein_coding		testis-expressed sequence 9 protein-like
103139902	23	11	12	19	1	2	3	2	1	23.2569	12	13	20.6118	2	3	4.06434	2.96149	2	9.21051	-2.61966	0.540795	26.4572	2.69436e-07	1.54062e-06	LOC103139902	protein_coding		SH3 domain-containing protein C23A1.17-like
103142100	60	47	53	24	5	3	15	6	4	59.1114	48	54	25.7648	6	4	16.2574	6.91014	5	25.0049	-2.61711	0.458804	33.0975	8.76526e-09	6.12627e-08	LOC103142100	lncRNA		uncharacterized LOC103142100
103141500	130	148	76	81	7	32	23	14	8	126.944	149	77	84.5084	8	33	24.3861	14.8074	9	58.5162	-2.61685	0.428868	36.2794	1.70958e-09	1.31078e-08	serp2	protein_coding		stress-associated endoplasmic reticulum protein family member 2
103145896	1272	1261	1214	907	267	91	133	316	137	1233.59	1262	1215	935.776	268	92	136.155	312.931	138	621.494	-2.61631	0.321963	62.4839	2.68629e-15	3.48022e-14	cspg4ba	protein_coding	cspg4b	chondroitin sulfate proteoglycan 4ba
103142653	24	27	22	50	0	5	7	5	4	24.226	28	23	52.5601	1	6	8.12868	5.92298	5	17.0931	-2.61571	0.492485	29.4322	5.79065e-08	3.64233e-07	LOC103142653	protein_coding	myod1	myoblast determination protein 1 homolog
103149042	45	19	82	94	12	8	6	4	15	44.5758	20	83	97.9061	13	9	7.1126	4.93581	16	32.8367	-2.61567	0.512677	25.6042	4.19117e-07	2.33118e-06	LOC103149042	protein_coding		protein FAM111A-like
103151875	78	90	67	57	6	5	30	9	5	76.5541	91	68	59.7742	7	6	31.4986	9.87163	6	39.5221	-2.61483	0.483274	28.6997	8.45151e-08	5.18368e-07	LOC103151875	protein_coding		RILP-like protein 2
103137246	1246	1307	1250	1390	268	108	61	284	338	1208.39	1308	1251	1433.55	269	109	62.9973	281.341	339	695.809	-2.61468	0.386239	43.2771	4.75119e-11	4.26733e-10	LOC103137246	protein_coding		macrophage-stimulating protein receptor-like
103152035	184	173	103	79	8	19	48	7	23	179.272	174	104	82.4472	9	20	49.7882	7.8973	24	72.2672	-2.60922	0.495433	26.6436	2.44666e-07	1.41019e-06	LOC103152035	protein_coding		sialidase-like
103156600	100	116	140	161	17	28	25	16	16	97.873	117	141	166.956	18	29	26.4182	16.7818	17	70.0032	-2.60814	0.299193	76.1838	2.58447e-18	4.21232e-17	asgr1	protein_coding		asialoglycoprotein receptor 1
103136758	1025	849	1649	167	140	112	67	240	190	994.235	850	1650	173.139	141	113	69.0938	237.906	191	491.042	-2.60779	0.48749	27.0254	2.00797e-07	1.16892e-06	atn1	protein_coding		atrophin 1
103131679	31	21	29	56	2	10	8	4	0	31.0093	22	30	58.7437	3	11	9.14477	4.93581	1	18.9815	-2.6076	0.534553	24.126	9.02317e-07	4.78246e-06	LOC103131679	protein_coding	mpped1	metallophosphoesterase domain-containing protein 1
103155053	2546	1990	2367	1867	286	337	425	411	330	2468.14	1991	2368	1925.14	287	338	432.852	406.711	331	1171.98	-2.60725	0.157995	259.523	2.18068e-58	2.53785e-56	LOC103155053	protein_coding		cubilin-like
103145519	99	125	105	78	9	13	33	13	11	96.904	126	106	81.4166	10	14	34.5469	13.8203	12	54.9653	-2.60589	0.375426	47.6564	5.0786e-12	5.02332e-11	plekhb1	protein_coding		pleckstrin homology domain containing B1
107834927	13963	13941	46477	56591	6565	1818	269	7694	10916	13531.7	13942	46478	58323.2	6566	1819	274.343	7596.22	10917	17716.4	-2.60523	0.91674	7.60576	0.0058182	0.0147526	LOC107834927	protein_coding		uncharacterized LOC107834927
103146363	129	202	181	145	28	30	15	37	21	125.975	203	182	150.466	29	31	16.2574	37.5122	22	88.579	-2.60514	0.293128	78.2412	9.11983e-19	1.55111e-17	LOC103146363	protein_coding		receptor-type tyrosine-protein phosphatase delta-like
103146833	36	15	72	124	5	10	13	7	12	35.8545	16	73	128.824	6	11	14.2252	7.8973	13	33.9779	-2.60474	0.557896	21.2537	4.02327e-06	1.93243e-05	slc20a1a	protein_coding		solute carrier family 20 member 1a
103147196	114	100	81	91	13	19	12	16	15	111.44	101	82	94.8143	14	20	13.2091	16.7818	16	52.1383	-2.60451	0.279054	91.1088	1.35987e-21	2.81111e-20	LOC103147196	lncRNA		uncharacterized LOC103147196
107833635	19	18	20	17	4	0	5	1	1	19.3808	19	21	18.5506	5	1	6.09651	1.97433	2	10.4447	-2.60395	0.509621	29.2978	6.20648e-08	3.87979e-07	LOC107833635	lncRNA		uncharacterized LOC107833635
103151411	21	40	46	44	7	0	9	6	5	21.3189	41	47	46.3766	8	1	10.1609	6.91014	6	20.8629	-2.60149	0.468394	31.7887	1.71889e-08	1.15362e-07	nog2	protein_coding		noggin 2
107838241	87	55	59	77	12	3	13	16	9	85.2755	56	60	80.3861	13	4	14.2252	16.7818	10	37.7409	-2.6014	0.369311	50.557	1.15753e-12	1.21385e-11	LOC107838241	protein_coding		uncharacterized LOC107838241
103130620	1345	1320	1066	1086	171	254	194	221	146	1304.33	1321	1067	1120.25	172	255	198.137	219.15	147	644.874	-2.60135	0.181074	197.696	6.64825e-45	4.63834e-43	LOC103130620	protein_coding		zinc finger protein 8-like
103134566	372	474	503	610	59	37	55	81	169	361.452	475	504	629.691	60	38	56.9008	80.9473	170	263.999	-2.60103	0.38211	44.0417	3.21459e-11	2.93346e-10	LOC103134566	protein_coding		nuclear factor of activated T-cells, cytoplasmic 2-like
103155993	42	46	27	27	4	10	3	4	4	41.6687	47	28	28.8565	5	11	4.06434	4.93581	5	19.5028	-2.60045	0.428339	39.226	3.77487e-10	3.11712e-09	LOC103155993	lncRNA		uncharacterized LOC103155993
103153191	90	87	60	47	6	7	21	9	11	88.1826	88	61	49.4683	7	8	22.3539	9.87163	12	38.4307	-2.5995	0.393926	43.815	3.60935e-11	3.27512e-10	LOC103153191	lncRNA		uncharacterized LOC103153191
107834336	27	35	26	15	1	4	6	4	2	27.1331	36	27	16.4894	2	5	7.1126	4.93581	3	14.2968	-2.59829	0.475639	32.2795	1.33516e-08	9.08341e-08	LOC107834336	lncRNA		uncharacterized LOC107834336
103153467	70	29	44	61	13	1	1	11	12	68.8018	30	45	63.8966	14	2	2.03217	11.846	13	27.8418	-2.59654	0.525403	24.1838	8.75646e-07	4.6501e-06	LOC103153467	protein_coding		NACHT, LRR and PYD domains-containing protein 3-like
103145256	442	1117	867	2574	177	157	113	351	249	429.285	1118	868	2653.77	178	158	115.834	347.481	250	679.819	-2.59402	0.441448	32.6238	1.11838e-08	7.69859e-08	LOC103145256	protein_coding		cyclic AMP-responsive element-binding protein 5
103141974	2932	2276	2431	1561	380	389	161	607	360	2842.19	2277	2432	1609.78	381	390	164.606	600.195	361	1228.64	-2.59376	0.297321	71.9487	2.20869e-17	3.36333e-16	LOC103141974	protein_coding		hemicentin-2-like
103139775	76	79	59	58	8	21	11	4	8	74.616	80	60	60.8048	9	22	12.193	4.93581	9	36.95	-2.59261	0.3828	46.5083	9.1233e-12	8.7764e-11	LOC103139775	lncRNA		uncharacterized LOC103139775
103132333	59	83	52	53	5	20	6	7	9	58.1424	84	53	55.6519	6	21	7.1126	7.8973	10	33.6449	-2.59137	0.399297	42.7429	6.24276e-11	5.5343e-10	LOC103132333	protein_coding	slc9a5	solute carrier family 9 member A5
103153039	199	166	195	94	34	10	18	41	28	193.808	167	196	97.9061	35	11	19.3056	41.4608	29	87.8312	-2.59123	0.376406	45.9912	1.18784e-11	1.13351e-10	crtc1a	protein_coding		CREB regulated transcription coactivator 1a
103134829	363	429	446	291	62	17	102	84	47	352.73	430	447	300.932	63	18	104.657	83.9088	48	205.359	-2.59115	0.388732	42.3456	7.64866e-11	6.72831e-10	LOC103134829	protein_coding		very-long-chain (3R)-3-hydroxyacyl-CoA dehydratase 2-like
103146327	918	1131	696	631	247	50	73	267	61	890.547	1132	697	651.333	248	51	75.1903	264.56	62	452.403	-2.58793	0.462545	29.6164	5.26586e-08	3.32985e-07	LOC103146327	protein_coding	apcdd1	protein APCDD1
103146970	32	44	31	19	7	3	1	9	2	31.9783	45	32	20.6118	8	4	2.03217	9.87163	3	17.3882	-2.58733	0.479406	30.4995	3.33944e-08	2.15911e-07	LOC103146970	protein_coding		LIM/homeobox protein Lhx8-like
107835747	117	110	100	91	13	9	5	28	28	114.347	111	101	94.8143	14	10	6.09651	28.6277	29	56.5428	-2.58385	0.402834	40.3891	2.08103e-10	1.7615e-09	LOC107835747	protein_coding		pleckstrin homology domain-containing family G member 1-like
103132702	1024	1050	974	748	119	134	224	125	182	993.266	1051	975	771.912	120	135	228.619	124.382	183	509.131	-2.5832	0.222291	129.096	6.46229e-30	2.14748e-28	LOC103132702	protein_coding		cytochrome P450 2K4-like
103146517	67	83	48	71	10	4	7	13	18	65.8947	84	49	74.2025	11	5	8.12868	13.8203	19	36.6718	-2.58248	0.379228	47.1208	6.67434e-12	6.49827e-11	lrguk	protein_coding		leucine-rich repeats and guanylate kinase domain containing
103141325	460	453	339	244	47	74	42	66	78	446.727	454	340	252.495	48	75	43.6917	66.1399	79	200.561	-2.58143	0.270311	88.1158	6.17333e-21	1.21902e-19	iqch	protein_coding		IQ motif containing H
103156703	1231	1118	1398	1252	234	172	29	267	341	1193.86	1119	1399	1291.33	235	173	30.4826	264.56	342	672.025	-2.5811	0.440249	32.5032	1.18996e-08	8.1544e-08	plcl1	protein_coding		phospholipase C like 1
107837211	27	50	47	25	11	8	2	5	1	27.1331	51	48	26.7954	12	9	3.04826	5.92298	2	20.5444	-2.57891	0.485522	28.8906	7.65855e-08	4.72594e-07	LOC107837211	lncRNA		uncharacterized LOC107837211
103140688	38	44	48	19	7	7	1	8	4	37.7925	45	49	20.6118	8	8	2.03217	8.88446	5	20.4801	-2.57579	0.452292	33.7359	6.3126e-09	4.48774e-08	LOC103140688	protein_coding		uncharacterized LOC103140688
103137245	377	309	471	208	56	60	46	47	72	366.297	310	472	215.393	57	61	47.756	47.3838	73	183.314	-2.57482	0.272592	86.3844	1.48151e-20	2.84936e-19	anos1b	protein_coding		anosmin 1b
103137933	969	820	1007	506	34	111	282	55	200	939.968	821	1008	522.509	35	112	287.552	55.2811	201	442.479	-2.57449	0.484117	26.7683	2.29367e-07	1.32845e-06	synpo2b	protein_coding		synaptopodin 2b
103134360	2125	1887	1700	1599	299	504	118	296	313	2060.18	1888	1701	1648.94	300	505	120.914	293.187	314	981.247	-2.57293	0.301472	68.9921	9.88593e-17	1.43738e-15	ttc21b	protein_coding		tetratricopeptide repeat domain 21B
103132328	34	26	31	43	7	4	9	2	2	33.9164	27	32	45.346	8	5	10.1609	2.96149	3	18.5983	-2.57158	0.43783	36.6102	1.44277e-09	1.11653e-08	LOC103132328	protein_coding		neuronal acetylcholine receptor subunit non-alpha-3-like
103133585	115	135	102	147	15	18	21	17	30	112.409	136	103	152.527	16	19	22.3539	17.7689	31	67.7843	-2.5694	0.286822	81.1123	2.1325e-19	3.797e-18	LOC103133585	protein_coding		Krueppel-like factor 5
103136719	95	94	96	249	16	11	28	9	45	93.0278	95	97	257.648	17	12	29.4665	9.87163	46	73.0015	-2.56884	0.494896	25.9174	3.56339e-07	2.00319e-06	rap1gapl	protein_coding	si:ch1073-90m23.1	RAP1 GTPase activating protein-like
103146627	1938	2464	2162	1956	312	274	148	352	710	1878.97	2465	2163	2016.87	313	275	151.397	348.468	711	1146.97	-2.56628	0.33484	55.5956	8.90233e-14	1.02687e-12	LOC103146627	protein_coding		teneurin-3-like
103145754	1017	965	670	558	148	131	174	130	87	986.482	966	671	576.1	149	132	177.815	129.318	88	430.635	-2.56472	0.246378	103.63	2.43876e-24	6.03749e-23	LOC103145754	protein_coding		phosphatidylethanolamine-binding protein 4-like
103136602	268	265	388	341	53	70	41	49	50	260.672	266	389	352.462	54	71	42.6756	49.3581	51	170.685	-2.56377	0.234783	116.928	2.97659e-27	8.59629e-26	csmd1	protein_coding		CUB and Sushi multiple domains 1
103150476	323	387	235	228	47	47	63	57	29	313.969	388	236	236.005	48	48	65.0295	57.2554	30	158.029	-2.56359	0.274214	84.9852	3.00606e-20	5.6233e-19	LOC103150476	lncRNA		uncharacterized LOC103150476
103137471	295	259	180	230	23	45	52	41	38	286.836	260	181	238.066	24	46	53.8525	41.4608	39	130.024	-2.56356	0.267345	90.2094	2.14243e-21	4.36287e-20	LOC103137471	protein_coding	mtrf1l	peptide chain release factor 1-like, mitochondrial
103155933	329	430	319	323	47	75	100	21	48	319.783	431	320	333.911	48	76	102.625	21.7176	49	189.115	-2.56263	0.361501	48.0922	4.06648e-12	4.05004e-11	LOC103155933	protein_coding		aarF domain-containing protein kinase 4-like
103141549	84	30	22	18	0	8	7	2	11	82.3684	31	23	19.5812	1	9	8.12868	2.96149	12	21.0044	-2.56087	0.611645	17.3368	3.1306e-05	0.000129647	LOC103141549	lncRNA		uncharacterized LOC103141549
103130092	806	614	1080	742	178	63	55	264	125	782.015	615	1081	765.729	179	64	56.9008	261.598	126	436.805	-2.5599	0.398146	39.229	3.76904e-10	3.11325e-09	camsap2a	protein_coding	camsap2	calmodulin regulated spectrin-associated protein family, member 2a
103140324	945	784	789	1553	195	133	136	185	215	916.711	785	790	1601.54	196	134	139.204	183.612	216	551.341	-2.55786	0.258567	93.2627	4.57948e-22	9.82308e-21	ildr2	protein_coding		immunoglobulin like domain containing receptor 2
103138563	44	47	30	40	7	6	6	5	6	43.6068	48	31	42.2542	8	7	7.1126	5.92298	7	22.2107	-2.55681	0.372534	51.1295	8.64671e-13	9.19435e-12	LOC103138563	protein_coding		kelch-like protein 23
107834471	54	92	69	105	11	16	15	5	17	53.2972	93	70	109.243	12	17	16.2574	5.92298	18	43.8578	-2.55673	0.372978	47.1552	6.55834e-12	6.39444e-11	LOC107834471	protein_coding		uncharacterized LOC107834471
103145855	57	49	41	65	8	13	1	9	10	56.2043	50	42	68.019	9	14	2.03217	9.87163	11	29.1252	-2.55552	0.399348	42.0637	8.83475e-11	7.72448e-10	kcnip3b	protein_coding	kcnip3	Kv channel interacting protein 3b, calsenilin
103131856	59	54	98	71	10	22	2	12	10	58.1424	55	99	74.2025	11	23	3.04826	12.8331	11	38.5807	-2.55412	0.429711	35.1264	3.08983e-09	2.28697e-08	cubn	protein_coding		cubilin (intrinsic factor-cobalamin receptor)
103134517	405	379	442	264	55	35	80	69	73	393.43	380	443	273.106	56	36	82.3029	69.1014	74	200.771	-2.55274	0.265343	89.5803	2.94435e-21	5.95158e-20	fndc1	protein_coding		fibronectin type III domain containing 1
103153485	114	162	76	54	3	38	6	7	28	111.44	163	77	56.6825	4	39	7.1126	7.8973	29	55.0147	-2.55174	0.58948	18.0198	2.18616e-05	9.32318e-05	LOC103153485	protein_coding		macrophage mannose receptor 1-like
103154141	4792	3946	3611	3022	650	798	628	633	555	4644.61	3947	3612	3115.47	651	799	639.118	625.861	556	2065.56	-2.54951	0.154759	258.168	4.30306e-58	4.94472e-56	LOC103154141	protein_coding		sarcalumenin-like
103140253	395	493	344	281	64	63	60	77	55	383.74	494	345	290.627	65	64	61.9812	76.9987	56	204.15	-2.54563	0.220589	130.365	3.4096e-30	1.1498e-28	LOC103140253	protein_coding		transcription termination factor 2, mitochondrial-like
103155392	926	76	2308	481	51	178	328	38	206	898.3	77	2309	496.745	52	179	334.292	38.4993	207	510.204	-2.54336	0.929331	7.08602	0.00776875	0.0190896	LOC103155392	protein_coding		complement C1q-like protein 2
103132629	19	17	18	26	1	0	9	1	2	19.3808	18	19	27.8259	2	1	10.1609	1.97433	3	11.3713	-2.54224	0.553052	22.4364	2.17224e-06	1.08887e-05	LOC103132629	protein_coding		low affinity immunoglobulin gamma Fc region receptor II-a-like
103143968	47	32	56	56	9	2	1	16	9	46.5139	33	57	58.7437	10	3	2.03217	16.7818	10	26.3413	-2.54216	0.485024	27.5547	1.52718e-07	9.06791e-07	tshz3	protein_coding		teashirt zinc finger homeobox 3
103149981	73	46	72	71	8	18	10	4	12	71.7089	47	73	74.2025	9	19	11.1769	4.93581	13	35.8916	-2.54188	0.372551	47.4614	5.60979e-12	5.52475e-11	LOC103149981	protein_coding		zinc finger protein OZF-like
103129752	70	31	90	102	10	24	3	11	11	68.8018	32	91	106.151	11	25	4.06434	11.846	12	40.207	-2.54176	0.481586	27.3371	1.70901e-07	1.00724e-06	LOC103129752	protein_coding		uncharacterized LOC103129752
103150574	244	299	466	656	117	39	9	113	80	237.415	300	467	677.098	118	40	10.1609	112.537	81	227.023	-2.53847	0.531764	21.6583	3.25803e-06	1.59029e-05	LOC103150574	protein_coding	pkd1	polycystin-1
103144536	591	558	454	278	87	53	48	92	119	573.671	559	455	287.535	88	54	49.7882	91.8061	120	253.2	-2.53789	0.31085	63.889	1.31629e-15	1.74839e-14	unc5a	protein_coding		unc-5 netrin receptor A
103137172	98	60	67	50	4	21	2	21	7	95.9349	61	68	52.5601	5	22	3.04826	21.7176	8	37.4734	-2.53566	0.503709	24.8616	6.15965e-07	3.34579e-06	fyb2	protein_coding		FYN binding protein 2
107835952	122	67	84	45	7	26	3	13	15	119.192	68	85	47.4072	8	27	4.06434	13.8203	16	43.1648	-2.53565	0.469449	28.6185	8.81342e-08	5.39356e-07	LOC107835952	lncRNA		uncharacterized LOC107835952
107834812	19	16	24	34	4	2	3	7	0	19.3808	17	25	36.0707	5	3	4.06434	7.8973	1	13.157	-2.53507	0.507873	26.5544	2.56217e-07	1.47027e-06	LOC107834812	lncRNA		uncharacterized LOC107834812
103148793	109	101	62	50	20	10	10	11	14	106.594	102	63	52.5601	21	11	11.1769	11.846	15	43.7975	-2.53336	0.363175	49.0298	2.52102e-12	2.5555e-11	LOC103148793	protein_coding		protein FAM117A-like
103134906	20	15	12	14	0	3	1	0	5	20.3498	16	13	15.4589	1	4	2.03217	0.987163	6	8.75867	-2.53262	0.551505	23.4821	1.26084e-06	6.53206e-06	LOC103134906	protein_coding		zinc-binding protein A33-like
107835640	996	748	625	612	125	137	116	169	92	966.132	749	626	631.752	126	138	118.882	167.818	93	401.843	-2.52926	0.217629	130.019	4.05817e-30	1.36515e-28	LOC107835640	protein_coding		PDZ domain-containing RING finger protein 4-like
103139757	37	30	77	19	1	14	7	3	6	36.8235	31	78	20.6118	2	15	8.12868	3.94865	7	22.5014	-2.5289	0.553076	20.8223	5.03934e-06	2.38858e-05	rxfp2a	protein_coding	rxfp2	relaxin family peptide receptor 2a
103139032	37	18	44	94	11	2	10	12	3	36.8235	19	45	97.9061	12	3	11.1769	12.8331	4	26.86	-2.5289	0.55507	20.4732	6.04715e-06	2.82771e-05	tnfrsf9a	protein_coding		tumor necrosis factor receptor superfamily, member 9a
103130769	177	78	277	759	61	22	28	82	87	172.489	79	278	783.249	62	23	29.4665	81.9345	88	177.46	-2.52814	0.577879	18.2078	1.98068e-05	8.51053e-05	cdh5	protein_coding		cadherin 5
103150827	1220	1040	945	553	140	190	212	109	153	1183.2	1041	946	570.947	141	191	216.426	108.588	154	505.795	-2.52795	0.260053	90.2551	2.09348e-21	4.26636e-20	LOC103150827	protein_coding		C-type lectin domain family 4 member A-like
103153242	75	38	45	51	4	5	12	9	11	73.647	39	46	53.5907	5	6	13.2091	9.87163	12	28.7021	-2.52691	0.389819	43.3712	4.528e-11	4.07222e-10	LOC103153242	protein_coding		B-cell receptor CD22-like
103148820	15	11	18	12	5	1	0	1	1	15.5046	12	19	13.3977	6	2	1.01609	1.97433	2	8.09919	-2.5262	0.560816	22.8	1.79765e-06	9.11626e-06	stmn4	protein_coding		stathmin-like 4
103149296	1853	1875	1646	1845	382	205	111	448	421	1796.6	1876	1647	1902.47	383	206	113.802	443.236	422	976.679	-2.52525	0.325313	57.205	3.92674e-14	4.64701e-13	fam199x	protein_coding		family with sequence similarity 199, X-linked
103150587	23	12	23	12	0	3	4	0	4	23.2569	13	24	13.3977	1	4	5.08043	0.987163	5	9.96914	-2.52369	0.545908	23.2524	1.42071e-06	7.31321e-06	nr4a2a	protein_coding	nr4a2	nuclear receptor subfamily 4, group A, member 2a
103137650	103	105	77	56	9	6	13	31	11	100.78	106	78	58.7437	10	7	14.2252	31.5892	12	46.482	-2.52	0.419326	35.6661	2.34206e-09	1.76698e-08	LOC103137650	protein_coding		cancer-related nucleoside-triphosphatase homolog
103143254	470	240	361	621	88	68	49	102	59	456.418	241	362	641.027	89	69	50.8043	101.678	60	230.103	-2.51992	0.317449	60.4867	7.40755e-15	9.29734e-14	csf3a	protein_coding		colony stimulating factor 3 (granulocyte) a
103148219	69	75	69	135	13	12	26	14	7	67.8328	76	70	140.16	14	13	27.4343	14.8074	8	47.915	-2.51871	0.395992	40.0858	2.4305e-10	2.04339e-09	LOC103148219	protein_coding		natural resistance-associated macrophage protein 2-like
103135455	17	19	18	20	1	3	4	0	4	17.4427	20	19	21.6424	2	4	5.08043	0.987163	5	10.5725	-2.51856	0.494415	29.0112	7.19595e-08	4.45959e-07	rgs7bp	protein_coding		regulator of G protein signaling 7 binding protein
103156208	128	63	68	64	11	17	12	13	13	125.006	64	69	66.9884	12	18	13.2091	13.8203	14	44.0027	-2.51674	0.343087	54.6568	1.43524e-13	1.62536e-12	LOC103156208	lncRNA		uncharacterized LOC103156208
103135873	57	77	154	73	27	11	10	23	4	56.2043	78	155	76.2637	28	12	11.1769	23.6919	5	49.4819	-2.5151	0.474365	27.4275	1.63095e-07	9.63181e-07	LOC103135873	protein_coding		KN motif and ankyrin repeat domain-containing protein 1-like
103144498	100	133	90	50	21	16	22	11	7	97.873	134	91	52.5601	22	17	23.37	11.846	8	50.8499	-2.51435	0.39039	41.0529	1.48165e-10	1.26903e-09	LOC103144498	protein_coding		probable G-protein coupled receptor 151
103141642	148	118	113	80	19	20	22	16	19	144.387	119	114	83.4778	20	21	23.37	16.7818	20	62.4463	-2.51114	0.280959	81.45	1.79756e-19	3.21317e-18	LOC103141642	protein_coding		hydroxyacylglutathione hydrolase-like protein
103140923	84	73	58	29	7	6	15	12	9	82.3684	74	59	30.9177	8	7	16.2574	12.8331	10	33.3752	-2.51055	0.40723	38.3957	5.77609e-10	4.65851e-09	LOC103140923	lncRNA		uncharacterized LOC103140923
103146519	168	158	167	319	23	32	20	25	75	163.768	159	168	329.789	24	33	21.3378	25.6662	76	111.173	-2.51013	0.414925	35.2487	2.9017e-09	2.1606e-08	sptb	protein_coding		spectrin, beta, erythrocytic
103140753	120	80	94	108	22	20	10	16	16	117.254	81	95	112.334	23	21	11.1769	16.7818	17	54.9497	-2.5101	0.293583	74.7981	5.21392e-18	8.34868e-17	LOC103140753	protein_coding		GDP-fucose protein O-fucosyltransferase 2-like
103156685	426	288	344	253	68	40	26	62	87	413.78	289	345	261.77	69	41	27.4343	62.1912	88	177.464	-2.50849	0.321127	58.8317	1.71754e-14	2.08584e-13	cmasa	protein_coding	cmas	cytidine monophosphate N-acetylneuraminic acid synthetase a
103149432	302	154	176	12	27	21	43	18	26	293.619	155	177	13.3977	28	22	44.7078	18.7561	27	86.6089	-2.50827	0.594935	17.0132	3.71205e-05	0.00015166	arvcfa	protein_coding		ARVCF delta catenin family member a
103149626	42	25	28	11	4	1	4	3	7	41.6687	26	29	12.3671	5	2	5.08043	3.94865	8	14.785	-2.50658	0.508452	25.4372	4.57021e-07	2.52558e-06	LOC103149626	lncRNA		uncharacterized LOC103149626
103139666	22	36	17	21	1	8	1	4	3	22.2879	37	18	22.673	2	9	2.03217	4.93581	4	13.5477	-2.50605	0.500881	26.6054	2.49551e-07	1.43532e-06	LOC103139666	lncRNA		uncharacterized LOC103139666
103134050	469	339	434	311	86	41	88	57	64	455.449	340	435	321.544	87	42	90.4316	57.2554	65	210.409	-2.50585	0.258069	91.4095	1.16816e-21	2.43321e-20	LOC103134050	protein_coding		AP-3 complex subunit mu-1-like
103149698	417	386	276	208	35	36	77	70	60	405.059	387	277	215.393	36	37	79.2547	70.0886	61	174.199	-2.50282	0.311612	62.2975	2.95298e-15	3.81668e-14	pax8	protein_coding		paired box 8
103156271	556	514	360	403	68	37	79	86	129	539.755	515	361	416.359	69	38	81.2868	85.8832	130	248.476	-2.50245	0.307401	63.6515	1.48492e-15	1.9676e-14	LOC103156271	protein_coding		zinc finger protein 568-like
103130758	1295	909	1239	1297	90	178	277	270	226	1255.88	910	1240	1337.71	91	179	282.472	267.521	227	643.397	-2.50168	0.286416	72.7288	1.48745e-17	2.29832e-16	anp32b	protein_coding		acidic (leucine-rich) nuclear phosphoprotein 32 family, member B
103151740	26	14	39	21	3	1	0	9	5	26.1641	15	40	22.673	4	2	1.01609	9.87163	6	14.0805	-2.49972	0.544663	21.8202	2.99425e-06	1.46993e-05	dusp26	protein_coding		dual specificity phosphatase 26
103139273	543	470	503	319	58	105	88	103	46	527.158	471	504	329.789	59	106	90.4316	102.665	47	248.56	-2.49904	0.277971	77.8842	1.09264e-18	1.84006e-17	vsig10l	protein_coding		V-set and immunoglobulin domain containing 10 like
103153939	418	128	377	3234	116	370	61	137	253	406.028	129	378	3333.96	117	371	62.9973	136.228	254	576.468	-2.49571	0.936002	6.74502	0.00940099	0.0225929	LOC103153939	protein_coding		leukemia inhibitory factor receptor-like
103155391	1344	152	2163	669	115	146	351	71	263	1303.36	153	2164	690.496	116	147	357.662	71.0757	264	585.177	-2.49528	0.743448	10.6915	0.00107628	0.003294	LOC103155391	protein_coding		complement C1q-like protein 2
103138832	303	127	843	1577	158	119	46	173	142	294.588	128	844	1626.27	159	120	47.756	171.766	143	392.709	-2.49474	0.713629	11.6058	0.000657481	0.00210818	LOC103138832	protein_coding		cytochrome P450 2F2-like
103137004	544	506	490	450	84	90	76	112	75	528.127	507	491	464.796	85	91	78.2386	111.549	76	270.301	-2.49357	0.170433	211.782	5.61301e-48	4.34873e-46	spire1b	protein_coding	spire1	spire-type actin nucleation factor 1b
107837715	104	61	51	35	8	11	20	7	5	101.749	62	52	37.1013	9	12	21.3378	7.8973	6	34.3428	-2.49354	0.443896	31.4529	2.04334e-08	1.35672e-07	LOC107837715	lncRNA		uncharacterized LOC107837715
103137147	69	63	95	75	15	9	7	14	18	67.8328	64	96	78.3249	16	10	8.12868	14.8074	19	41.566	-2.49264	0.328447	59.19	1.43157e-14	1.75334e-13	prdm5	protein_coding		PR domain containing 5
103131883	257	205	170	160	17	46	35	27	46	250.012	206	171	165.925	18	47	36.5791	27.6406	47	107.684	-2.49227	0.305005	65.4026	6.10595e-16	8.30804e-15	LOC103131883	protein_coding		uncharacterized LOC103131883
103134539	8118	8454	7681	6663	437	1136	3082	418	1743	7867.63	8455	7682	6867.85	438	1137	3132.59	413.621	1744	4193.08	-2.49089	0.60295	16.1902	5.72904e-05	0.000225639	cald1b	protein_coding	cald1	caldesmon 1b
107837152	332	278	197	202	62	24	28	76	30	322.69	279	198	209.21	63	25	29.4665	76.0115	31	137.042	-2.48959	0.360742	45.9784	1.19567e-11	1.14057e-10	LOC107837152	protein_coding		SCO-spondin-like
103133602	69	81	73	62	0	15	26	2	16	67.8328	82	74	64.9272	1	16	27.4343	2.96149	17	39.2395	-2.48835	0.584973	17.5662	2.77482e-05	0.000115825	grem2	protein_coding		gremlin 2, DAN family BMP antagonist
107834283	17	20	12	10	3	0	3	2	1	17.4427	21	13	11.3365	4	1	4.06434	2.96149	2	8.53389	-2.48698	0.543898	23.3792	1.33006e-06	6.86724e-06	LOC107834283	lncRNA		uncharacterized LOC107834283
103150047	225	233	225	171	45	44	22	37	38	219.003	234	226	177.262	46	45	23.37	37.5122	39	116.35	-2.48689	0.242952	104.374	1.67506e-24	4.17985e-23	LOC103150047	protein_coding		transmembrane protein 87A-like
107834316	119	124	95	72	9	4	21	23	30	116.285	125	96	75.2331	10	5	22.3539	23.6919	31	56.0626	-2.48618	0.428149	33.0054	9.19039e-09	6.39888e-08	LOC107834316	lncRNA		uncharacterized LOC107834316
103137289	12	21	24	15	3	0	0	3	6	12.5975	22	25	16.4894	4	1	1.01609	3.94865	7	10.3391	-2.48392	0.54139	22.7188	1.87528e-06	9.48533e-06	LOC103137289	protein_coding		A disintegrin and metalloproteinase with thrombospondin motifs 6-like
103131159	20	14	20	18	2	6	1	2	1	20.3498	15	21	19.5812	3	7	2.03217	2.96149	2	10.325	-2.48078	0.501989	27.1053	1.92671e-07	1.12425e-06	sh2d7	protein_coding	si:ch211-112g6.4	SH2 domain containing 7
107834492	207	200	166	158	27	30	44	23	35	201.56	201	167	163.864	28	31	45.7238	23.6919	36	99.76	-2.48054	0.248215	100.1	1.44867e-23	3.46023e-22	LOC107834492	protein_coding		kinesin-like protein KIF14
103147105	783	783	576	391	77	78	161	165	80	759.727	784	577	403.991	78	79	164.606	163.869	81	343.466	-2.4781	0.315943	58.9076	1.6525e-14	2.01041e-13	cyyr1	protein_coding		cysteine/tyrosine-rich 1
103149366	2433	2359	1568	1562	184	993	136	197	260	2358.64	2360	1569	1610.81	185	994	139.204	195.458	261	1074.79	-2.47595	0.615227	15.3866	8.76083e-05	0.000336328	LOC103149366	protein_coding		cadherin-related family member 5-like
103139121	75	58	46	41	1	4	15	4	21	73.647	59	47	43.2848	2	5	16.2574	4.93581	22	30.3472	-2.47472	0.534331	21.1289	4.29394e-06	2.05198e-05	LOC103139121	protein_coding		matrix metalloproteinase-19-like
103129447	39	30	24	32	5	6	4	6	3	38.7616	31	25	34.0095	6	7	5.08043	6.91014	4	17.5291	-2.47267	0.40352	40.8889	1.61132e-10	1.37583e-09	LOC103129447	protein_coding		sodium channel protein type 3 subunit alpha-like
103140921	486	317	537	543	107	42	44	143	86	471.922	318	538	560.641	108	43	45.7238	142.151	87	257.16	-2.47029	0.356133	46.1121	1.11678e-11	1.06681e-10	arhgap44a	protein_coding	si:ch211-114m9.1	Rho GTPase activating protein 44a
103134960	1115	1051	753	669	109	107	295	84	205	1081.45	1052	754	690.496	110	108	300.761	83.9088	206	487.402	-2.46774	0.351723	46.9794	7.17371e-12	6.96711e-11	tesca	protein_coding	tesc	tescalcin a
103131437	844	891	624	449	113	169	140	103	102	818.838	892	625	463.766	114	170	143.268	102.665	103	381.393	-2.4673	0.249028	94.4197	2.55237e-22	5.59002e-21	kcnv1	protein_coding		potassium voltage-gated channel modifier subfamily V member 1
103141197	171	137	151	97	20	34	22	18	27	166.675	138	152	100.998	21	35	23.37	18.7561	28	75.9776	-2.46724	0.284143	75.5841	3.50161e-18	5.66996e-17	zgc:195245	protein_coding		uncharacterized LOC103141197
103148846	172	162	186	175	30	34	34	23	32	167.644	163	187	181.384	31	35	35.563	23.6919	33	95.2536	-2.46562	0.22088	127.463	1.47131e-29	4.81903e-28	cnstb	protein_coding		consortin, connexin sorting protein b
103140864	1696	1482	1423	1409	325	276	128	301	327	1644.46	1483	1424	1453.13	326	277	131.075	298.123	328	818.31	-2.46403	0.23794	102.527	4.25492e-24	1.03993e-22	rbm12ba	protein_coding	rbm12b	RNA binding motif protein 12Ba
103141865	677	514	744	755	99	88	88	129	203	657.009	515	745	779.126	100	89	90.4316	128.331	204	367.544	-2.4616	0.272689	78.2672	9.00043e-19	1.53175e-17	LOC103141865	protein_coding	il2rg	cytokine receptor common subunit gamma
103140885	1160	948	894	533	129	187	107	160	215	1125.05	949	895	550.335	130	188	109.737	158.933	216	480.229	-2.45437	0.259417	85.8605	1.93087e-20	3.66718e-19	nacad	protein_coding		NAC alpha domain containing
103133209	241	186	238	166	34	15	22	29	85	234.508	187	239	172.109	35	16	23.37	29.6149	86	113.622	-2.45366	0.421555	32.68	1.08651e-08	7.48298e-08	LOC103133209	protein_coding		cytokine receptor common subunit gamma-like
103144904	155	136	157	107	16	14	38	16	38	151.17	137	158	111.304	17	15	39.6273	16.7818	39	76.0981	-2.45257	0.349899	48.2769	3.70078e-12	3.70336e-11	LOC103144904	protein_coding	dpysl3	dihydropyrimidinase-related protein 3
103142929	395	336	549	1558	103	116	81	124	229	383.74	337	550	1606.69	104	117	83.319	123.395	230	392.794	-2.451	0.44886	28.4502	9.61396e-08	5.85334e-07	dnajb5	protein_coding		DnaJ heat shock protein family (Hsp40) member B5
103154920	305	246	231	196	41	58	21	45	54	296.526	247	232	203.026	42	59	22.3539	45.4095	55	133.591	-2.45027	0.280686	74.6004	5.76315e-18	9.20657e-17	haao	protein_coding		3-hydroxyanthranilate 3,4-dioxygenase
103150869	52	34	76	142	15	11	16	15	9	51.3591	35	77	147.374	16	12	17.2735	15.7946	10	42.4224	-2.44956	0.448077	29.4643	5.69554e-08	3.58498e-07	hs3st5	protein_coding		heparan sulfate-glucosamine 3-sulfotransferase 5
103143610	206	251	213	91	36	29	21	33	51	200.591	252	214	94.8143	37	30	22.3539	33.5635	52	104.036	-2.44388	0.34594	48.6295	3.09189e-12	3.10768e-11	ccdc81	protein_coding		coiled-coil domain containing 81
103142226	301	233	203	213	32	71	26	55	30	292.65	234	204	220.546	33	72	27.4343	55.2811	31	129.99	-2.44223	0.313915	58.9391	1.6263e-14	1.9803e-13	psmc3ip	protein_coding		PSMC3 interacting protein
103150391	35	40	40	29	5	8	4	7	5	34.8854	41	41	30.9177	6	9	5.08043	7.8973	6	20.1979	-2.44207	0.377719	45.2695	1.71702e-11	1.6137e-10	LOC103150391	protein_coding		acetylcholinesterase collagenic tail peptide-like
103144652	1445	1145	1878	1373	309	151	76	410	397	1401.23	1146	1879	1416.03	310	152	78.2386	405.724	398	798.469	-2.44184	0.388452	37.6783	8.34295e-10	6.62326e-09	LOC103144652	protein_coding		caskin-2-like
103151885	75	42	71	90	14	18	3	10	15	73.647	43	72	93.7837	15	19	4.06434	10.8588	16	38.5949	-2.44177	0.403286	36.6924	1.3832e-09	1.07378e-08	ank1a	protein_coding		ankyrin 1, erythrocytic a
103142196	114	93	105	93	19	25	12	21	12	111.44	94	106	96.8755	20	26	13.2091	21.7176	13	55.8046	-2.4413	0.28399	75.7584	3.20586e-18	5.20647e-17	LOC103142196	protein_coding		histone acetyltransferase KAT2A-like
103137547	144	105	94	51	7	46	14	16	3	140.511	106	95	53.5907	8	47	15.2413	16.7818	4	54.0138	-2.44009	0.55893	18.4507	1.74353e-05	7.57248e-05	LOC103137547	lncRNA		uncharacterized LOC103137547
103151741	152	61	56	56	8	19	19	9	15	148.263	62	57	58.7437	9	20	20.3217	9.87163	16	44.5778	-2.43992	0.423544	32.8183	1.01188e-08	6.99363e-08	LOC103151741	protein_coding		dickkopf-related protein 3-like
103144277	853	915	682	596	147	133	115	155	146	827.56	916	683	615.263	148	134	117.866	153.997	147	415.854	-2.43958	0.177376	184.108	6.14407e-42	3.80168e-40	iah1	protein_coding		isoamyl acetate hydrolyzing esterase 1 (putative)
103135130	743	835	638	248	104	111	104	101	140	720.965	836	639	256.617	105	112	106.689	100.691	141	335.329	-2.43909	0.307733	60.3112	8.0984e-15	1.01042e-13	si:ch211-57n23.1	protein_coding		uncharacterized LOC103135130
103134538	29	32	27	21	6	3	6	4	2	29.0712	33	28	22.673	7	4	7.1126	4.93581	3	15.4214	-2.43774	0.423056	36.2023	1.77864e-09	1.35839e-08	zgc:136858	protein_coding		uncharacterized LOC103134538
103132527	577	613	595	495	118	139	10	156	101	560.105	614	596	511.173	119	140	11.1769	154.985	102	312.049	-2.43523	0.473952	25.2259	5.0993e-07	2.80098e-06	LOC103132527	protein_coding		transcription elongation regulator 1-like
103139514	57	22	38	48	8	1	7	6	12	56.2043	23	39	50.4989	9	2	8.12868	6.91014	13	23.0825	-2.43392	0.457993	28.7632	8.17914e-08	5.02677e-07	LOC103139514	protein_coding		twist-related protein 2-like
103149621	667	447	488	204	16	68	242	11	70	647.318	448	489	211.271	17	69	246.909	11.846	71	245.705	-2.4328	0.842026	7.95753	0.00478877	0.0124141	tnnt2a	protein_coding	tnnt2	troponin T type 2a (cardiac)
103155606	420	426	347	236	79	61	29	81	76	407.966	427	348	244.25	80	62	30.4826	80.9473	77	195.294	-2.43238	0.301201	63.1018	1.9629e-15	2.57118e-14	LOC103155606	protein_coding		kalirin-like
103138272	175	101	332	2144	88	287	58	121	94	170.551	102	333	2210.62	89	288	59.949	120.434	95	385.394	-2.43179	0.920506	6.64863	0.00992319	0.0236525	LOC103138272	protein_coding		claudin-4-like
103149348	64	45	48	34	7	6	12	7	8	62.9876	46	49	36.0707	8	7	13.2091	7.8973	9	26.5739	-2.42978	0.363708	46.9122	7.42408e-12	7.19494e-11	lnp1	protein_coding		leukemia NUP98 fusion partner 1
103142511	27	26	56	21	6	2	10	3	5	27.1331	27	57	22.673	7	3	11.1769	3.94865	6	18.3257	-2.42864	0.48248	26.0751	3.284e-07	1.85605e-06	pnp6	protein_coding		purine nucleoside phosphorylase 6
103147824	730	686	467	330	118	73	106	122	88	708.368	687	468	341.125	119	74	108.721	121.421	89	301.848	-2.42789	0.266895	79.8401	4.05976e-19	7.08554e-18	LOC103147824	protein_coding		acid-sensing ion channel 1-like
107835201	35	42	42	36	3	7	0	7	15	34.8854	43	43	38.1318	4	8	1.01609	7.8973	16	21.7701	-2.42687	0.473905	26.6893	2.38944e-07	1.38093e-06	LOC107835201	lncRNA		uncharacterized LOC107835201
103150184	608	1475	509	383	158	122	139	143	124	590.145	1476	510	395.747	159	123	142.252	142.151	125	407.033	-2.42574	0.346227	47.0072	7.07272e-12	6.87391e-11	xpnpep2	protein_coding		X-prolyl aminopeptidase (aminopeptidase P) 2, membrane-bound
103144614	55	59	27	36	10	7	9	6	5	54.2662	60	28	38.1318	11	8	10.1609	6.91014	6	24.7188	-2.42379	0.396555	38.8048	4.68368e-10	3.83859e-09	LOC103144614	protein_coding		histone H3
103141567	200	43	186	581	51	25	33	49	76	194.777	44	187	599.804	52	26	34.5469	49.3581	77	140.498	-2.42357	0.564494	17.6621	2.63837e-05	0.000110755	LOC103141567	protein_coding		cytochrome P450 4B1-like
103154201	78	31	47	51	6	3	9	12	14	76.5541	32	48	53.5907	7	4	10.1609	12.8331	15	28.7932	-2.42282	0.422788	33.2879	7.94744e-09	5.58178e-08	LOC103154201	protein_coding		ovarian cancer G-protein coupled receptor 1-like
103153044	367	400	443	278	82	54	72	66	68	356.607	401	444	287.535	83	55	74.1742	66.1399	69	204.051	-2.42235	0.211712	128.808	7.47032e-30	2.46746e-28	pik3r2	protein_coding		phosphoinositide-3-kinase, regulatory subunit 2 (beta)
103137966	1393	1657	2756	3662	439	95	97	744	854	1350.84	1658	2757	3775.05	440	96	99.5764	735.436	855	1307.43	-2.42155	0.727504	10.5566	0.00115774	0.00351576	myadmb	protein_coding	si:dkeyp-66d1.7	myeloid associated differentiation marker b
103129878	1515	1672	1477	1359	344	141	208	372	337	1469.06	1673	1478	1401.6	345	142	212.362	368.212	338	825.249	-2.42082	0.256662	85.1657	2.74376e-20	5.15024e-19	dyrk2	protein_coding		dual-specificity tyrosine-(Y)-phosphorylation regulated kinase 2
103146222	22	26	17	21	3	3	7	3	0	22.2879	27	18	22.673	4	4	8.12868	3.94865	1	12.3376	-2.41853	0.477268	27.8362	1.32032e-07	7.91701e-07	slc6a1l	protein_coding		solute carrier family 6 member 1, like
103134791	152	168	129	96	20	15	21	29	38	148.263	169	130	99.9673	21	16	22.3539	29.6149	39	75.0221	-2.41823	0.310453	60.2859	8.20323e-15	1.02256e-13	klf7b	protein_coding	klf7	Kruppel-like factor 7b
103137420	766	885	554	467	105	172	144	120	77	743.253	886	555	482.316	106	173	147.332	119.447	78	365.594	-2.41799	0.270076	77.1616	1.57528e-18	2.61899e-17	LOC103137420	protein_coding		potassium voltage-gated channel subfamily H member 1-like
103133691	143	214	106	164	38	16	17	47	25	139.542	215	107	170.047	39	17	18.2895	47.3838	26	86.5847	-2.41752	0.361077	43.8259	3.58925e-11	3.25796e-10	endouc	protein_coding		endonuclease, polyU-specific C
103156887	253	230	219	169	37	38	32	27	65	246.136	231	220	175.2	38	39	33.5308	27.6406	66	119.612	-2.41735	0.278206	74.2627	6.83818e-18	1.08542e-16	LOC103156887	protein_coding		zinc finger protein OZF-like
103153967	177	215	170	193	32	69	14	40	18	172.489	216	171	199.935	33	70	15.2413	40.4737	19	104.127	-2.41671	0.391555	36.9481	1.21318e-09	9.46627e-09	dcc	protein_coding		DCC netrin 1 receptor
103145200	1649	1815	1788	2443	297	359	128	323	702	1598.92	1816	1789	2518.76	298	360	131.075	319.841	703	1059.4	-2.41344	0.35458	44.2354	2.91167e-11	2.6713e-10	smtnl	protein_coding		smoothelin, like
103136725	42	18	14	95	2	10	3	8	13	41.6687	19	15	98.9367	3	11	4.06434	8.88446	14	23.9505	-2.41254	0.620974	14.8466	0.000116616	0.000437014	LOC103136725	protein_coding		histone H1.1-like
103131254	3371	3422	3004	1913	526	516	344	841	513	3267.6	3423	3005	1972.55	527	517	350.549	831.191	514	1600.88	-2.41232	0.242721	94.4023	2.57492e-22	5.63373e-21	agbl5	protein_coding		AGBL carboxypeptidase 5
103155489	2511	2966	2727	2263	569	495	312	556	524	2434.23	2967	2728	2333.26	570	496	318.035	549.85	525	1435.71	-2.41096	0.178885	174.151	9.17617e-40	5.17441e-38	dip2a	protein_coding		disco-interacting protein 2 homolog A
103139918	462	488	378	291	70	69	102	79	55	448.665	489	379	300.932	71	70	104.657	78.973	56	222.025	-2.40981	0.239064	99.0455	2.46764e-23	5.81287e-22	si:ch211-26b3.4	protein_coding		connector enhancer of kinase suppressor of ras 2-like
103150626	71	22	57	34	11	6	7	9	6	69.7708	23	58	36.0707	12	7	8.12868	9.87163	7	25.6491	-2.40887	0.433222	31.4881	2.0067e-08	1.33434e-07	LOC103150626	protein_coding		lymphatic vessel endothelial hyaluronic acid receptor 1-like
103131203	100	67	44	66	12	12	2	9	26	97.873	68	45	69.0496	13	13	3.04826	9.87163	27	38.4269	-2.40774	0.464455	26.5506	2.56726e-07	1.47288e-06	LOC103131203	lncRNA		uncharacterized LOC103131203
103131996	42	64	70	209	24	11	6	27	20	41.6687	65	71	216.424	25	12	7.1126	27.6406	21	54.094	-2.4075	0.529691	20.0595	7.50681e-06	3.45687e-05	LOC103131996	protein_coding		relaxin-3 receptor 1-like
103138507	1306	1336	1197	1148	221	236	199	295	220	1266.53	1337	1198	1184.15	222	237	203.217	292.2	221	684.567	-2.40629	0.139642	289.158	7.58448e-65	1.08601e-62	tnfaip8l1	protein_coding		tumor necrosis factor, alpha-induced protein 8-like 1
103129887	51	44	43	53	12	4	5	12	8	50.3901	45	44	55.6519	13	5	6.09651	12.8331	9	26.7746	-2.40622	0.360927	46.6847	8.33778e-12	8.04338e-11	LOC103129887	protein_coding		B-cell receptor CD22-like
103141508	501	487	454	443	70	94	82	122	73	486.458	488	455	457.582	71	95	84.3351	121.421	74	259.2	-2.40337	0.194317	150.234	1.54104e-34	6.62671e-33	map2	protein_coding		microtubule-associated protein 2
103149727	223	117	827	6116	281	535	191	291	462	217.065	118	828	6304.12	282	536	195.088	288.252	463	1025.73	-2.40333	1.03015	5.19077	0.0227072	0.0485817	LOC103149727	protein_coding		tumor necrosis factor receptor superfamily member 6B-like
103154282	773	713	788	691	121	122	69	171	214	750.037	714	789	713.169	122	123	71.126	169.792	215	407.458	-2.40297	0.271964	75.1166	4.43724e-18	7.13847e-17	grip1	protein_coding		glutamate receptor interacting protein 1
107835825	34	33	44	21	2	5	12	4	4	33.9164	34	45	22.673	3	6	13.2091	4.93581	5	18.6371	-2.40228	0.450974	29.5065	5.57283e-08	3.51259e-07	LOC107835825	lncRNA		uncharacterized LOC107835825
107833345	455	370	336	184	52	52	137	44	26	441.882	371	337	190.659	53	53	140.22	44.4223	27	184.243	-2.39992	0.428311	30.1786	3.94041e-08	2.52557e-07	LOC107833345	lncRNA		uncharacterized LOC107833345
103140673	19	35	20	15	2	2	6	3	4	19.3808	36	21	16.4894	3	3	7.1126	3.94865	5	12.7702	-2.39803	0.483699	26.3284	2.88018e-07	1.64139e-06	LOC103140673	protein_coding		histone H3
103131809	34	44	34	27	5	4	6	3	11	33.9164	45	35	28.8565	6	5	7.1126	3.94865	12	19.6482	-2.39087	0.406064	36.6976	1.37947e-09	1.07119e-08	panx1b	protein_coding	panx1	pannexin 1b
103137067	204	153	141	123	10	42	48	26	17	198.653	154	142	127.793	11	43	49.7882	26.6534	18	85.6542	-2.39085	0.393584	35.9502	2.0243e-09	1.537e-08	LOC103137067	lncRNA		uncharacterized LOC103137067
103145951	829	897	842	707	150	56	34	148	389	804.303	898	843	729.658	151	57	35.563	147.087	390	450.623	-2.39058	0.503952	21.5209	3.4999e-06	1.69804e-05	f13a1b	protein_coding		coagulation factor XIII, A1 polypeptide b
103150354	13	10	29	52	0	4	4	3	10	13.5666	11	30	54.6213	1	5	5.08043	3.94865	11	15.0241	-2.38909	0.624668	14.6832	0.000127172	0.000472878	fbxo40	protein_coding		F-box protein 40
103138206	465	505	342	343	54	134	84	57	61	451.572	506	343	354.523	55	135	86.3673	57.2554	62	227.858	-2.3869	0.297009	62.4709	2.70413e-15	3.50167e-14	treh	protein_coding		trehalase (brush-border membrane glycoprotein)
103154686	453	425	322	269	59	69	58	97	63	439.944	426	323	278.259	60	70	59.949	96.7419	64	201.988	-2.38652	0.238165	98.2073	3.76793e-23	8.77762e-22	LOC103154686	protein_coding		insulin receptor substrate 2-B-like
103129822	729	543	608	539	99	49	40	133	253	707.399	544	609	556.519	100	50	41.6595	132.28	254	332.762	-2.38598	0.434311	28.9274	7.51415e-08	4.64312e-07	LOC103129822	protein_coding		gastrula zinc finger protein XlCGF8.2DB-like
103152572	1328	1450	938	837	227	237	224	232	161	1287.85	1451	939	863.635	228	238	228.619	230.009	162	625.346	-2.38532	0.203559	132.423	1.20892e-30	4.2118e-29	zgc:165507	protein_coding	slc16a7	uncharacterized LOC103152572
103137514	36	27	32	55	3	0	8	13	8	35.8545	28	33	57.7131	4	1	9.14477	13.8203	9	21.2814	-2.3843	0.498866	23.0844	1.55045e-06	7.93178e-06	LOC103137514	protein_coding	arhgef15	rho guanine nucleotide exchange factor 15
103131567	671	779	551	423	131	107	136	113	87	651.195	780	552	436.97	132	108	139.204	112.537	88	333.323	-2.38384	0.223657	110.22	8.7686e-26	2.37673e-24	si:ch211-137a8.2	protein_coding		uncharacterized LOC103131567
103136003	2182	2229	2053	2019	462	380	217	415	554	2115.41	2230	2054	2081.79	463	381	221.507	410.66	555	1168.04	-2.38379	0.221747	110.818	6.48671e-26	1.77939e-24	akap13	protein_coding		A-kinase anchoring protein 13
103149641	4575	4446	3063	2496	612	756	647	838	620	4434.33	4447	3064	2573.38	613	757	658.423	828.229	621	1999.6	-2.38366	0.192374	147.075	7.55553e-34	3.12139e-32	camkvl	protein_coding		CaM kinase-like vesicle-associated, like
107833185	40	24	18	15	0	18	1	0	0	39.7306	25	19	16.4894	1	19	2.03217	0.987163	1	13.8044	-2.38364	0.775499	9.33554	0.00224751	0.00637185	si:ch211-125o16.4	protein_coding		neuroblast differentiation-associated protein AHNAK-like
103141089	168	75	257	503	47	42	12	44	94	163.768	76	258	519.418	48	43	13.2091	44.4223	95	140.091	-2.38336	0.550943	17.9744	2.23892e-05	9.52882e-05	LOC103141089	protein_coding		uncharacterized LOC103141089
103153417	51	45	48	12	5	6	13	1	8	50.3901	46	49	13.3977	6	7	14.2252	1.97433	9	21.8875	-2.38093	0.526975	20.4548	6.10576e-06	2.85106e-05	fam167b	protein_coding		family with sequence similarity 167 member B
103140791	1098	1189	844	721	175	170	117	335	124	1064.97	1190	845	744.086	176	171	119.898	331.687	125	529.738	-2.37903	0.299163	60.7193	6.58214e-15	8.29944e-14	LOC103140791	protein_coding		neuronal acetylcholine receptor subunit alpha-7-like
103139960	21	15	24	11	2	7	0	2	2	21.3189	16	25	12.3671	3	8	1.01609	2.96149	3	10.2959	-2.37625	0.531703	21.4404	3.65006e-06	1.76682e-05	LOC103139960	protein_coding		Y+L amino acid transporter 2-like
103143818	2263	2287	1551	1550	489	347	222	472	305	2193.91	2288	1552	1598.45	490	348	226.587	466.928	306	1052.21	-2.37621	0.238324	95.3508	1.59468e-22	3.55155e-21	ifi44g	protein_coding		interferon induced protein 44g
103152651	258	35	399	430	19	24	47	19	158	250.981	36	400	444.184	20	25	48.7721	19.7433	159	155.965	-2.37533	0.863109	7.24909	0.00709371	0.0176097	LOC103152651	protein_coding		natterin-3-like
103141921	147	125	117	58	21	14	28	27	13	143.418	126	118	60.8048	22	15	29.4665	27.6406	14	61.8144	-2.37449	0.355209	44.2663	2.86605e-11	2.63209e-10	LOC103141921	lncRNA		uncharacterized LOC103141921
103132915	508	175	135	99	65	28	39	49	33	493.241	176	136	103.059	66	29	40.6434	49.3581	34	125.256	-2.37447	0.455905	26.1742	3.11955e-07	1.77006e-06	LOC103132915	protein_coding		uncharacterized LOC103132915
103146389	303	302	554	357	64	28	22	40	208	294.588	303	555	368.951	65	29	23.37	40.4737	209	209.82	-2.37414	0.547719	18.0188	2.18731e-05	9.32658e-05	LOC103146389	protein_coding	Pofo-UA	H-2 class I histocompatibility antigen, Q9 alpha chain-like
103135201	5901	5252	6152	5359	1211	758	641	1500	1356	5719.27	5253	6153	5523.96	1212	759	652.327	1481.73	1357	3123.48	-2.37382	0.233846	98.5705	3.13662e-23	7.32565e-22	clasp2	protein_coding		cytoplasmic linker associated protein 2
103147171	357	304	298	50	59	42	38	42	56	346.916	305	299	52.5601	60	43	39.6273	42.448	57	138.395	-2.37363	0.443082	27.679	1.43211e-07	8.53868e-07	slc15a1b	protein_coding		solute carrier family 15 member 1b
103131300	244	267	204	156	50	4	69	46	36	237.415	268	205	161.803	51	5	71.126	46.3966	37	120.304	-2.37297	0.481727	23.3948	1.31936e-06	6.81589e-06	LOC103131300	protein_coding		DNA nucleotidylexotransferase-like
103144884	1814	1273	2013	1255	410	257	140	395	327	1758.81	1274	2014	1294.42	411	258	143.268	390.916	328	874.713	-2.37193	0.282629	67.5286	2.07652e-16	2.93038e-15	sh3pxd2b	protein_coding		SH3 and PX domains 2B
103153974	148	189	134	267	51	20	2	63	40	144.387	190	135	276.198	52	21	3.04826	63.1784	41	102.868	-2.36978	0.55183	17.7668	2.49708e-05	0.000105195	LOC103153974	protein_coding	pip5kl1	phosphatidylinositol 4-phosphate 5-kinase-like protein 1
103148823	1297	1224	1272	2041	275	150	268	258	462	1257.81	1225	1273	2104.47	276	151	273.327	255.675	463	808.809	-2.36798	0.29008	63.9065	1.30465e-15	1.73377e-14	emilin1a	protein_coding		elastin microfibril interfacer 1a
103138925	26	21	23	13	7	0	4	5	0	26.1641	22	24	14.4283	8	1	5.08043	5.92298	1	11.9551	-2.36656	0.520539	21.8427	2.9594e-06	1.45465e-05	sst7	protein_coding	cort	somatostatin family member 7
103148430	57	12	103	75	4	11	3	7	31	56.2043	13	104	78.3249	5	12	4.06434	7.8973	32	34.7212	-2.36623	0.648666	12.9499	0.000319938	0.001098	LOC103148430	protein_coding		ecto-ADP-ribosyltransferase 5-like
103145746	75	59	57	25	8	10	10	12	8	73.647	60	58	26.7954	9	11	11.1769	12.8331	9	30.1614	-2.36596	0.388729	37.8389	7.68327e-10	6.12266e-09	ank1b	protein_coding	ank1	ankyrin 1, erythrocytic b
103132293	1140	1017	921	667	194	122	88	278	221	1105.67	1018	922	688.434	195	123	90.4316	275.418	222	515.551	-2.36517	0.301975	58.9457	1.6208e-14	1.97449e-13	nfatc3a	protein_coding		nuclear factor of activated T cells 3a
103145480	67	63	44	77	16	10	7	10	14	65.8947	64	45	80.3861	17	11	8.12868	10.8588	15	35.252	-2.36299	0.341465	49.3164	2.17828e-12	2.2229e-11	LOC103145480	protein_coding		trichohyalin-like
103132407	560	443	626	279	126	20	71	142	100	543.631	444	627	288.565	127	21	73.1582	141.164	101	262.947	-2.36017	0.428159	29.2006	6.52591e-08	4.07203e-07	LOC103132407	protein_coding		inter-alpha-trypsin inhibitor heavy chain H5-like
103146612	975	905	796	644	95	106	149	208	245	945.783	906	797	664.731	96	107	152.413	206.317	246	457.916	-2.35831	0.281377	67.6306	1.9718e-16	2.78979e-15	LOC103146612	protein_coding		ephrin-B2a-like
103147480	404	386	308	327	70	62	89	67	55	392.461	387	309	338.034	71	63	91.4477	67.1271	56	197.23	-2.35544	0.201859	134.724	3.79414e-31	1.36894e-29	gpn3	protein_coding		GPN-loop GTPase 3
103154483	382	413	421	844	108	53	38	153	152	371.142	414	422	870.849	109	54	39.6273	152.023	153	287.293	-2.35485	0.414517	31.0173	2.55744e-08	1.67529e-07	LOC103154483	protein_coding		ectonucleoside triphosphate diphosphohydrolase 7-like
103149037	193	211	144	137	52	16	33	48	14	187.994	212	145	142.221	53	17	34.5469	48.371	15	95.0148	-2.35479	0.380885	37.2567	1.03559e-09	8.14794e-09	trim2b	protein_coding	trim2	tripartite motif containing 2b
103147986	1092	900	1577	2441	428	87	253	437	273	1059.16	901	1578	2516.7	429	88	258.086	432.377	274	837.369	-2.35291	0.403994	32.496	1.19436e-08	8.18249e-08	prss35	protein_coding		serine protease 35
103130957	164	151	49	52	21	29	20	15	12	159.892	152	50	54.6213	22	30	21.3378	15.7946	13	57.6272	-2.35063	0.443203	27.5458	1.53421e-07	9.10769e-07	LOC103130957	protein_coding		contactin-associated protein-like 2
103148373	945	1155	1279	1102	256	237	47	186	371	916.711	1156	1280	1136.74	257	238	48.7721	184.599	372	621.092	-2.35038	0.395512	33.8624	5.91494e-09	4.21929e-08	syne1b	protein_coding		spectrin repeat containing, nuclear envelope 1b
103133472	80	75	47	36	12	6	15	7	14	78.4922	76	48	38.1318	13	7	16.2574	7.8973	15	33.3087	-2.34835	0.388586	37.0099	1.17531e-09	9.18438e-09	htra3	protein_coding		HtrA serine peptidase 3
103136634	434	471	504	385	102	96	12	143	85	421.532	472	505	397.808	103	97	13.2091	142.151	86	248.633	-2.34664	0.443209	26.9567	2.0806e-07	1.20992e-06	LOC103136634	protein_coding		sphingosine kinase 2-like
103146767	749	860	775	661	97	162	220	109	154	726.78	861	776	682.251	98	163	224.555	108.588	155	421.686	-2.3459	0.243268	89.8641	2.55088e-21	5.18307e-20	LOC103146767	protein_coding		cytochrome P450 2K4-like
103143222	55	86	58	53	13	17	10	10	8	54.2662	87	59	55.6519	14	18	11.1769	10.8588	9	35.4393	-2.34332	0.337574	49.6567	1.83142e-12	1.88298e-11	si:ch211-157b11.8	protein_coding		fibroleukin-like
107834561	89	86	47	71	11	11	25	8	13	87.2136	87	48	74.2025	12	12	26.4182	8.88446	14	41.0799	-2.33981	0.371554	39.8724	2.71107e-10	2.26882e-09	LOC107834561	protein_coding		keratin, type I cytoskeletal 13-like
103139776	230	239	218	197	37	36	47	56	38	223.848	240	219	204.057	38	37	48.7721	56.2683	39	122.883	-2.33941	0.212285	122.314	1.97093e-28	6.07016e-27	eya1	protein_coding		EYA transcriptional coactivator and phosphatase 1
103151732	6628	6083	4439	3580	751	1140	1946	544	690	6423.76	6084	4440	3690.54	752	1141	1978.32	538.004	691	2859.85	-2.33865	0.33407	46.9372	7.32999e-12	7.10879e-11	LOC103151732	protein_coding		ubiquitin
103137269	30	10	19	38	6	1	1	1	11	30.0402	11	20	40.193	7	2	2.03217	1.97433	12	14.0266	-2.33849	0.60209	15.2705	9.31594e-05	0.000355195	LOC103137269	protein_coding		tyrosine-protein kinase ZAP-70-like
103154055	340	569	592	621	131	103	30	128	133	330.442	570	593	641.027	132	104	31.4986	127.344	134	295.924	-2.33455	0.36573	39.2505	3.72767e-10	3.08279e-09	LOC103154055	protein_coding		plexin-B2-like
103140642	44	53	60	33	6	4	6	9	18	43.6068	54	61	35.0401	7	5	7.1126	9.87163	19	26.8479	-2.3344	0.412875	32.6041	1.12973e-08	7.76894e-08	sorcs2	protein_coding		sortilin-related VPS10 domain containing receptor 2
103134150	852	929	700	738	153	101	228	178	132	826.591	930	701	761.606	154	102	232.684	176.702	133	446.398	-2.33367	0.232819	97.1784	6.33538e-23	1.45114e-21	hpcal1	protein_coding		hippocalcin-like 1
103155686	129	107	122	90	27	43	2	21	14	125.975	108	123	93.7837	28	44	3.04826	21.7176	15	62.5027	-2.33328	0.482772	22.7623	1.83324e-06	9.28467e-06	LOC103155686	protein_coding		unconventional myosin-Va-like
103148924	4279	5779	4408	3376	1193	1256	719	1221	34	4147.49	5780	4409	3480.3	1194	1257	731.582	1206.31	35	2471.19	-2.33177	0.769723	8.78779	0.00303253	0.00827629	LOC103148924	protein_coding		uncharacterized LOC103148924
103152764	45	56	38	54	2	31	0	2	9	44.5758	57	39	56.6825	3	32	1.01609	2.96149	10	27.3595	-2.33141	0.688427	11.2008	0.000817604	0.00257137	LOC103152764	protein_coding		keratin, type II cytoskeletal 8-like
103145131	40	65	62	105	7	3	8	9	37	39.7306	66	63	109.243	8	4	9.14477	9.87163	38	38.5544	-2.33125	0.56188	16.8326	4.08254e-05	0.00016529	kcng3	protein_coding		potassium voltage-gated channel, subfamily G, member 3
103145199	1273	1127	1077	1089	174	428	76	163	289	1234.56	1128	1078	1123.34	175	429	78.2386	161.895	290	633.115	-2.33055	0.368703	38.3647	5.86858e-10	4.73032e-09	LOC103145199	lncRNA		uncharacterized LOC103145199
103146428	1511	1849	1516	981	290	210	354	395	200	1465.19	1850	1517	1012.04	291	211	360.71	390.916	201	810.984	-2.32832	0.247123	85.4267	2.40455e-20	4.54157e-19	shisa7b	protein_coding		shisa family member 7
103144975	318	322	404	336	49	69	26	42	154	309.124	323	405	347.309	50	70	27.4343	42.448	155	192.146	-2.32692	0.417533	29.9638	4.40181e-08	2.80945e-07	LOC103144975	protein_coding		perforin-1-like
103137403	15	23	29	72	4	1	5	4	17	15.5046	24	30	75.2331	5	2	6.09651	4.93581	18	20.0856	-2.32672	0.616425	14.1239	0.000171158	0.000620741	LOC103137403	protein_coding		isotocin receptor-like
103132545	189	126	317	216	58	20	21	69	40	184.118	127	318	223.638	59	21	22.3539	69.1014	41	118.357	-2.32627	0.405158	31.9848	1.55386e-08	1.04826e-07	LOC103132545	protein_coding		FRAS1-related extracellular matrix protein 1-like
103136936	919	925	866	976	168	188	187	119	252	891.516	926	867	1006.89	169	189	191.024	118.46	253	512.432	-2.32577	0.204818	124.924	5.28719e-29	1.67554e-27	ccdc88b	protein_coding		coiled-coil domain containing 88B
103140518	395	391	283	303	43	76	45	85	89	383.74	392	284	313.3	44	77	46.7399	84.896	90	190.631	-2.32423	0.266	74.526	5.9846e-18	9.53248e-17	adgrg2a	protein_coding	adgrg2, gpr64	adhesion G protein-coupled receptor G2a
103156196	28	19	16	25	3	5	3	4	3	28.1021	20	17	26.7954	4	6	4.06434	4.93581	4	12.7664	-2.31997	0.447351	29.2698	6.29691e-08	3.93363e-07	LOC103156196	protein_coding		dehydrogenase/reductase SDR family member on chromosome X-like
103156974	333	411	261	227	77	65	37	75	50	323.659	412	262	234.975	78	66	38.6112	75.0244	51	171.252	-2.31937	0.274729	69.6459	7.09655e-17	1.04011e-15	tmem74b	protein_coding		transmembrane protein 74B
103146998	1342	1533	3078	2741	452	202	315	852	370	1301.42	1534	3079	2825.88	453	203	321.083	842.05	371	1214.49	-2.3185	0.37081	37.5116	9.08699e-10	7.17644e-09	angptl2b	protein_coding	angptl2	angiopoietin-like 2b
103130169	31	21	21	23	3	4	4	2	7	31.0093	22	22	24.7342	4	5	5.08043	2.96149	8	13.865	-2.31777	0.435132	30.7312	2.96367e-08	1.928e-07	LOC103130169	lncRNA		uncharacterized LOC103130169
103148226	964	706	765	692	143	241	34	180	183	935.123	707	766	714.199	144	242	35.563	178.676	184	434.062	-2.31504	0.386365	34.5351	4.18625e-09	3.04251e-08	LOC103148226	protein_coding		gastrula zinc finger protein XlCGF57.1-like
103130122	1040	1237	877	771	158	186	221	191	223	1008.77	1238	878	795.616	159	187	225.571	189.535	224	545.055	-2.31475	0.184283	153.23	3.41269e-35	1.50538e-33	LOC103130122	protein_coding		calpain-1 catalytic subunit-like
103156499	44	28	25	11	5	4	3	5	6	43.6068	29	26	12.3671	6	5	4.06434	5.92298	7	15.4401	-2.31098	0.47751	24.4288	7.71077e-07	4.13089e-06	LOC103156499	protein_coding		ubiquitin-associated protein 1-like
103147842	110	125	92	70	26	8	9	32	21	107.563	126	93	73.1719	27	9	10.1609	32.5764	22	55.6081	-2.30941	0.39019	34.6313	3.98447e-09	2.90358e-08	LOC103147842	protein_coding		FERM domain-containing protein 5-like
103155646	1027	808	1250	896	327	91	57	316	212	996.173	809	1251	924.44	328	92	58.933	312.931	213	553.942	-2.30778	0.41836	29.2453	6.37724e-08	3.9829e-07	oprm1	protein_coding		opioid receptor, mu 1
103134567	185	259	160	126	15	54	17	27	67	180.241	260	161	130.885	16	55	18.2895	27.6406	68	101.895	-2.30695	0.432899	27.5793	1.50781e-07	8.95873e-07	LOC103134567	protein_coding		1,25-dihydroxyvitamin D(3) 24-hydroxylase, mitochondrial
103154416	1003	1033	1299	1956	378	168	43	360	398	972.916	1034	1300	2016.87	379	169	44.7078	356.366	399	741.317	-2.30341	0.590144	14.6226	0.00013133	0.000487348	LOC103154416	protein_coding		phospholipid-transporting ATPase ID-like
103135603	1039	1108	686	654	13	425	70	13	354	1007.8	1109	687	675.037	14	426	72.1421	13.8203	355	484.422	-2.30338	0.993463	5.15757	0.0231452	0.0493644	LOC103135603	protein_coding		serine/threonine-protein phosphatase 2A catalytic subunit
103132838	495	457	366	379	123	36	55	83	128	480.644	458	367	391.624	124	37	56.9008	82.9217	129	236.343	-2.30324	0.336442	45.3494	1.64837e-11	1.55185e-10	LOC103132838	protein_coding		gastrula zinc finger protein XlCGF8.2DB-like
103132520	39126	39214	28903	23690	5497	10442	5879	5610	5647	37915.6	39215	28904	24415.7	5498	10443	5974.58	5538.97	5648	18172.5	-2.30042	0.243965	85.296	2.56884e-20	4.84184e-19	LOC103132520	protein_coding		interferon regulatory factor 6-like
103148338	35	46	40	25	7	9	7	4	6	34.8854	47	41	26.7954	8	10	8.12868	4.93581	7	20.8606	-2.29885	0.384131	37.8631	7.5887e-10	6.05436e-09	pax9	protein_coding		paired box 9
103134525	102	101	168	824	71	48	23	93	71	99.8111	102	169	850.237	72	49	24.3861	92.7933	72	170.136	-2.29845	0.602791	13.9988	0.00018293	0.000659933	ptpn9a	protein_coding	ptpn9	protein tyrosine phosphatase non-receptor type 9a
103147604	182	151	146	125	25	28	31	27	38	177.334	152	147	129.854	26	29	32.5147	27.6406	39	84.4827	-2.29805	0.238064	94.635	2.28933e-22	5.02495e-21	nrip3	protein_coding		nuclear receptor interacting protein 3
103136079	143	157	214	235	14	41	25	25	82	139.542	158	215	243.219	15	42	26.4182	25.6662	83	105.316	-2.29792	0.43356	27.2746	1.76519e-07	1.0382e-06	LOC103136079	protein_coding		uncharacterized protein C15orf52 homolog
103135475	69	56	56	32	4	8	13	21	4	67.8328	57	57	34.0095	5	9	14.2252	21.7176	5	30.0872	-2.2958	0.448685	26.2398	3.01549e-07	1.71564e-06	LOC103135475	lncRNA		uncharacterized LOC103135475
103134601	425	419	395	443	84	104	35	93	109	412.811	420	396	457.582	85	105	36.5791	92.7933	110	235.085	-2.29514	0.279909	65.3559	6.25211e-16	8.50269e-15	LOC103134601	protein_coding		plakophilin-1-like
103143598	12	18	20	28	2	1	6	4	3	12.5975	19	21	29.8871	3	2	7.1126	4.93581	4	11.5037	-2.29145	0.497251	22.6522	1.9414e-06	9.80702e-06	tnfaip8l3	protein_coding		tumor necrosis factor, alpha-induced protein 8-like 3
103141366	170	153	137	123	21	34	59	11	19	165.706	154	138	127.793	22	35	60.9651	11.846	20	81.7011	-2.28982	0.402412	31.641	1.85469e-08	1.23777e-07	LOC103141366	protein_coding		protein unc-119 homolog B-like
103135421	78	24	143	128	16	10	2	24	40	76.5541	25	144	132.946	17	11	3.04826	24.6791	41	52.8031	-2.28944	0.612835	13.5566	0.000231475	0.000816326	LOC103135421	protein_coding		macrophage-expressed gene 1 protein-like
107833271	14	41	22	17	2	4	11	0	3	14.5356	42	23	18.5506	3	5	12.193	0.987163	4	13.6963	-2.28776	0.572568	16.2679	5.49867e-05	0.000217285	LOC107833271	lncRNA		uncharacterized LOC107833271
103132202	76	75	52	40	6	9	8	14	21	74.616	76	53	42.2542	7	10	9.14477	14.8074	22	34.3136	-2.28743	0.38845	35.0454	3.22103e-09	2.37509e-08	LOC103132202	protein_coding		disks large-associated protein 2-like
103145361	211	208	179	115	34	31	23	43	47	205.436	209	180	119.548	35	32	24.3861	43.4352	48	99.6451	-2.28715	0.283877	64.3024	1.06716e-15	1.42647e-14	LOC103145361	protein_coding		beta-galactosidase-1-like protein 2
103155219	609	738	510	392	137	95	137	111	90	591.114	739	511	405.022	138	96	140.22	110.562	91	313.546	-2.28606	0.233394	93.3837	4.30794e-22	9.24787e-21	drd4b	protein_coding	drd4	dopamine receptor D4b
103130971	27	23	26	14	3	5	1	1	9	27.1331	24	27	15.4589	4	6	2.03217	1.97433	10	13.0665	-2.28588	0.492865	22.6412	1.9525e-06	9.85766e-06	gdap1l1	protein_coding		ganglioside induced differentiation associated protein 1-like 1
103149765	468	449	363	281	56	181	47	67	44	454.48	450	364	290.627	57	182	48.7721	67.1271	45	217.667	-2.28492	0.400991	31.3777	2.12402e-08	1.40619e-07	LOC103149765	protein_coding	enpp3	venom phosphodiesterase 2
103131687	31	16	19	20	5	2	4	2	5	31.0093	17	20	21.6424	6	3	5.08043	2.96149	6	12.5215	-2.28463	0.459355	26.6644	2.42046e-07	1.39597e-06	LOC103131687	protein_coding		interleukin-1 receptor accessory protein-like 1
103152635	665	737	510	413	125	134	148	97	86	645.38	738	511	426.664	126	135	151.397	96.7419	87	324.131	-2.28336	0.238114	89.4218	3.18996e-21	6.4338e-20	mymk	protein_coding	tmem8c	myomaker, myoblast fusion factor
103149843	32	25	17	12	0	6	2	7	3	31.9783	26	18	13.3977	1	7	3.04826	7.8973	4	12.4802	-2.28316	0.517995	20.3335	6.50532e-06	3.02523e-05	prdm12b	protein_coding	prdm12	PR domain containing 12b
103139817	39	22	55	62	5	6	11	8	12	38.7616	23	56	64.9272	6	7	12.193	8.88446	13	25.5296	-2.27801	0.426717	28.975	7.3317e-08	4.53961e-07	si:ch211-247n2.1	protein_coding	kcnmb2	potassium calcium-activated channel subfamily M regulatory beta subunit 2
103137782	61	83	60	41	13	4	14	15	13	60.0805	84	61	43.2848	14	5	15.2413	15.7946	14	34.7112	-2.27785	0.367884	38.9672	4.30979e-10	3.54065e-09	si:dkey-92j12.5	protein_coding		multiple PDZ domain protein-like
103130456	1104	1085	1132	1144	327	209	58	315	242	1070.79	1086	1133	1180.03	328	210	59.949	311.943	243	624.745	-2.27673	0.357306	39.1057	4.01475e-10	3.30422e-09	pip4k2ca	protein_coding	pip4k2c	phosphatidylinositol-5-phosphate 4-kinase, type II, gamma a
103138903	74	62	71	57	5	27	16	5	11	72.678	63	72	59.7742	6	28	17.2735	5.92298	12	37.4054	-2.27369	0.424401	28.614	8.83427e-08	5.40511e-07	kcng4a	protein_coding	kcng4	potassium voltage-gated channel, subfamily G, member 4a
103148686	138	110	109	63	19	28	25	17	15	134.697	111	110	65.9578	20	29	26.4182	17.7689	16	58.9824	-2.27252	0.318541	51.0231	9.12843e-13	9.67649e-12	LOC103148686	protein_coding		trans-aconitate 3-methyltransferase-like
103135000	135	125	86	92	14	10	14	16	55	131.789	126	87	95.8449	15	11	15.2413	16.7818	56	61.6286	-2.27224	0.453929	24.5267	7.32858e-07	3.94003e-06	twist1a	protein_coding	twist1	twist family bHLH transcription factor 1a
103140035	50	61	42	33	4	18	6	4	12	49.421	62	43	35.0401	5	19	7.1126	4.93581	13	26.5011	-2.27222	0.432731	27.9227	1.26257e-07	7.58736e-07	LOC103140035	protein_coding		phospholipid phosphatase 6-like
103156929	997	1139	942	979	189	298	212	199	147	967.101	1140	943	1009.98	190	299	216.426	197.433	148	567.882	-2.27189	0.200582	124.49	6.57956e-29	2.06595e-27	ccdc146	protein_coding		coiled-coil domain containing 146
103142935	2146	1657	1898	1263	336	232	123	369	735	2080.53	1658	1899	1302.67	337	233	125.995	365.25	736	970.827	-2.27108	0.379553	34.4518	4.36945e-09	3.16473e-08	erap2	protein_coding		endoplasmic reticulum aminopeptidase 2
103153168	490	460	376	351	76	86	152	42	72	475.798	461	377	362.768	77	87	155.461	42.448	73	234.608	-2.26928	0.319677	48.8751	2.7279e-12	2.755e-11	LOC103153168	protein_coding		apolipoprotein L6-like
103156663	23	14	25	34	7	4	2	5	3	23.2569	15	26	36.0707	8	5	3.04826	5.92298	4	14.0332	-2.26878	0.46301	25.3887	4.68647e-07	2.58616e-06	fgf11a	protein_coding	fgf11	fibroblast growth factor 11a
103153938	186	218	136	224	30	63	73	27	1	181.21	219	137	231.883	31	64	75.1903	27.6406	2	107.658	-2.26661	0.587524	14.3878	0.000148766	0.000546341	june	protein_coding		JunE proto-oncogene, AP-1 transcription factor subunit
103145337	176	146	125	83	25	31	30	19	28	171.52	147	126	86.5696	26	32	31.4986	19.7433	29	74.3702	-2.26494	0.292615	59.889	1.00361e-14	1.2431e-13	stxbp5l	protein_coding		syntaxin binding protein 5L
103132255	553	855	926	970	237	146	22	289	168	536.848	856	927	1000.7	238	147	23.37	286.277	169	464.911	-2.26465	0.47254	22.1212	2.55962e-06	1.26932e-05	LOC103132255	protein_coding		uncharacterized protein KIAA1109-like
103156531	3031	2902	2881	1387	503	641	634	438	416	2938.13	2903	2882	1430.46	504	642	645.214	433.364	417	1421.69	-2.26454	0.236405	88.4318	5.26193e-21	1.04433e-19	spdl1	protein_coding		spindle apparatus coiled-coil protein 1
103148589	982	1040	783	796	201	142	78	207	306	952.566	1041	784	821.381	202	143	80.2708	205.33	307	504.061	-2.26232	0.310978	51.1043	8.75862e-13	9.29889e-12	si:ch211-106k21.5	protein_coding		uncharacterized LOC103148589
103132990	22	28	11	12	1	0	5	7	2	22.2879	29	12	13.3977	2	1	6.09651	7.8973	3	10.7422	-2.26174	0.555755	17.3198	3.1588e-05	0.000130716	LOC103132990	lncRNA		uncharacterized LOC103132990
103153725	71	59	45	26	3	10	19	10	6	69.7708	60	46	27.8259	4	11	20.3217	10.8588	7	28.5308	-2.26111	0.45468	24.8058	6.34058e-07	3.44065e-06	LOC103153725	lncRNA		uncharacterized LOC103153725
103138743	4839	3995	7874	4153	1054	1152	1080	1195	951	4690.15	3996	7875	4281.07	1055	1153	1098.39	1180.65	952	2920.14	-2.26001	0.20151	121.142	3.55823e-28	1.07887e-26	adck1	protein_coding		aarF domain containing kinase 1
103133217	41	42	66	46	9	4	2	7	25	40.6997	43	67	48.4378	10	5	3.04826	7.8973	26	27.8981	-2.25975	0.506475	19.8049	8.57637e-06	3.91186e-05	LOC103133217	protein_coding		potassium voltage-gated channel subfamily D member 1-like
103136632	1944	1922	1745	1442	327	412	319	433	343	1884.78	1923	1746	1487.14	328	413	325.147	428.429	344	986.611	-2.25904	0.144603	237.236	1.57565e-53	1.49626e-51	LOC103136632	protein_coding		uncharacterized LOC103136632
103136542	277	312	421	516	85	42	28	120	123	269.393	313	422	532.815	86	43	29.4665	119.447	124	215.458	-2.25684	0.405875	29.9154	4.51317e-08	2.87583e-07	hipk3b	protein_coding	hipk3	homeodomain interacting protein kinase 3b
103156902	5923	5982	5402	5799	559	2083	387	711	2302	5740.59	5983	5403	5977.42	560	2084	394.241	702.86	2303	3238.68	-2.25646	0.550631	16.1501	5.85159e-05	0.000230202	map1sa	protein_coding		microtubule-associated protein 1Sa
103136698	442	428	349	252	66	97	120	36	59	429.285	429	350	260.739	67	98	122.946	36.525	60	205.944	-2.25646	0.331868	44.89	2.08423e-11	1.9428e-10	nat14	protein_coding		N-acetyltransferase 14 (GCN5-related, putative)
103153937	78	78	59	50	8	14	25	7	11	76.5541	79	60	52.5601	9	15	26.4182	7.8973	12	37.6033	-2.25553	0.377586	35.9565	2.0177e-09	1.53284e-08	LOC103153937	lncRNA		uncharacterized LOC103153937
103151944	1064	1192	891	773	149	496	146	162	67	1032.03	1193	892	797.677	150	497	149.365	160.908	68	548.886	-2.25483	0.430922	26.3842	2.79821e-07	1.59833e-06	slc5a3	protein_coding		solute carrier family 5 member 3
103150872	29	24	21	29	3	8	5	3	4	29.0712	25	22	30.9177	4	9	6.09651	3.94865	5	15.0038	-2.25436	0.419017	31.1036	2.44616e-08	1.6074e-07	LOC103150872	protein_coding		uncharacterized LOC103150872
103130862	227	216	165	179	47	13	36	62	44	220.941	217	166	185.506	48	14	37.5952	62.1912	45	110.693	-2.25431	0.343584	42.1388	8.50203e-11	7.45263e-10	LOC103130862	protein_coding		obscurin-like
103129793	108888	155285	80770	97697	13773	8175	39646	18270	35622	105518	155286	80771	100687	13774	8176	40284.7	18036.4	35623	62017.3	-2.25402	0.423877	27.1922	1.84204e-07	1.07899e-06	acta2	protein_coding		actin alpha 2, smooth muscle
103139432	18	19	14	10	2	4	0	3	3	18.4118	20	15	11.3365	3	5	1.01609	3.94865	4	9.07922	-2.25316	0.511561	21.1922	4.15452e-06	1.98953e-05	alx4a	protein_coding	alx4	ALX homeobox 4a
103145034	204	162	134	101	35	27	19	28	44	198.653	163	135	105.12	36	28	20.3217	28.6277	45	84.4136	-2.25184	0.304988	54.0659	1.93879e-13	2.174e-12	LOC103145034	protein_coding		cytosolic sulfotransferase 2-like
103152122	134	107	145	120	20	34	23	30	22	130.82	108	146	124.701	21	35	24.3861	30.602	23	71.5011	-2.24863	0.25526	78.8624	6.65906e-19	1.1454e-17	LOC103152122	protein_coding		plakophilin-4-like
103133035	36	21	56	24	10	4	7	10	1	35.8545	22	57	25.7648	11	5	8.12868	10.8588	2	19.7341	-2.24849	0.484657	21.8828	2.89824e-06	1.42638e-05	LOC103133035	protein_coding		ankyrin repeat domain-containing protein SOWAHD-like
103151052	271	269	280	347	77	44	40	72	71	263.579	270	281	358.645	78	45	41.6595	72.0629	72	164.661	-2.24735	0.249389	79.9162	3.90639e-19	6.8353e-18	ahcyl1	protein_coding		adenosylhomocysteinase-like 1
103137133	7783	8490	5565	3911	1320	1753	1564	1177	920	7543	8491	5566	4031.67	1321	1754	1590.17	1162.88	921	3597.86	-2.24713	0.243767	81.8295	1.48347e-19	2.66741e-18	LOC103137133	protein_coding		zygote arrest protein 1-like
103151766	183	196	153	108	25	37	32	29	41	178.303	197	154	112.334	26	38	33.5308	29.6149	42	90.087	-2.24598	0.268521	69.8762	6.31469e-17	9.31e-16	myo18b	protein_coding		myosin XVIIIB
103148551	1981	3101	1342	860	75	418	641	99	670	1920.64	3102	1343	887.338	76	419	652.327	98.7163	671	1018.89	-2.24165	0.727233	9.14647	0.00249199	0.0069765	smtna	protein_coding		smoothelin a
103149255	1604	1943	1636	1532	265	517	225	251	514	1555.31	1944	1637	1579.9	266	518	229.635	248.765	515	943.734	-2.23978	0.26866	67.0998	2.58108e-16	3.61259e-15	septin12	protein_coding	41153	septin 12
103145285	949	846	659	659	192	63	136	285	146	920.588	847	660	680.19	193	64	139.204	282.329	147	437.034	-2.23429	0.33532	42.9288	5.6768e-11	5.05387e-10	dazl	protein_coding		deleted in azoospermia-like
103148862	131	217	150	83	21	53	11	11	54	127.913	218	151	86.5696	22	54	12.193	11.846	55	82.058	-2.23401	0.493093	19.9798	7.82642e-06	3.59196e-05	zanl	protein_coding	zan	zonadhesin, like
103130676	26	24	108	83	10	7	1	32	11	26.1641	25	109	86.5696	11	8	2.03217	32.5764	12	34.7047	-2.23101	0.645653	11.6766	0.00063292	0.0020374	LOC103130676	protein_coding		calcium/calmodulin-dependent protein kinase type II delta 2 chain-like
103156174	346	378	297	238	67	90	55	47	72	336.257	379	298	246.311	68	91	56.9008	47.3838	73	177.317	-2.22736	0.242155	83.2688	7.16224e-20	1.30849e-18	zgc:109986	protein_coding		uncharacterized LOC103156174
103136045	540	678	714	1795	297	119	55	345	189	524.25	679	715	1850.94	298	120	56.9008	341.558	190	530.628	-2.2267	0.473634	21.3235	3.87938e-06	1.86878e-05	LOC103136045	protein_coding	filip1	filamin A interacting protein 1
107836322	62	62	40	35	20	7	7	8	7	61.0495	63	41	37.1013	21	8	8.12868	8.88446	8	28.4627	-2.22652	0.400216	31.4843	2.01062e-08	1.33662e-07	LOC107836322	lncRNA		uncharacterized LOC107836322
103140014	27	37	43	75	8	7	9	12	9	27.1331	38	44	78.3249	9	8	10.1609	12.8331	10	26.3836	-2.22646	0.411683	29.7731	4.85684e-08	3.08118e-07	LOC103140014	protein_coding		membrane protein FAM159A-like
103143654	417	437	239	261	79	91	61	90	36	405.059	438	240	270.015	80	92	62.9973	89.8318	37	190.545	-2.22473	0.307405	51.065	8.93581e-13	9.47598e-12	LOC103143654	lncRNA		uncharacterized LOC103143654
103155130	606	611	377	1033	189	54	62	259	141	588.207	612	378	1065.63	190	55	64.0134	256.662	142	372.39	-2.22315	0.43754	24.9419	5.90852e-07	3.21961e-06	pttg1ipa	protein_coding		PTTG1 interacting protein a
103155503	22	22	23	15	1	1	3	1	12	22.2879	23	24	16.4894	2	2	4.06434	1.97433	13	12.0907	-2.21986	0.549047	16.8986	3.94308e-05	0.000160189	peak3	protein_coding		PEAK family member 3
103143213	465	373	765	972	169	81	60	221	162	451.572	374	766	1002.76	170	82	61.9812	219.15	163	365.608	-2.21957	0.393251	30.806	2.85149e-08	1.85768e-07	fgd5	protein_coding		FYVE, RhoGEF and PH domain containing 5
103135263	311	321	234	192	40	70	53	61	55	302.34	322	235	198.904	41	71	54.8686	61.2041	56	149.146	-2.21944	0.244275	81.5912	1.6736e-19	2.99943e-18	LOC103135263	lncRNA		uncharacterized LOC103135263
103129947	430	411	296	212	90	42	41	108	76	417.656	412	297	219.516	91	43	42.6756	107.601	77	189.716	-2.21937	0.334024	42.9736	5.54828e-11	4.94428e-10	si:dkey-154p10.3	gene=LOC103129947		zinc finger protein 513-like
103137068	920	973	816	639	234	74	76	310	201	892.485	974	817	659.578	235	75	78.2386	307.008	202	471.146	-2.21936	0.380748	32.8365	1.00243e-08	6.9336e-08	prkaa2	protein_coding		protein kinase, AMP-activated, alpha 2 catalytic subunit
103143245	857	1116	872	623	107	165	413	118	118	831.436	1117	873	643.088	108	166	420.659	117.472	119	488.406	-2.21779	0.384956	32.0703	1.48696e-08	1.00561e-07	lrrc3ca	protein_coding	lrrc3c	leucine rich repeat containing 3Ca
103129282	1385	1449	1255	1009	252	306	285	279	240	1343.09	1450	1256	1040.9	253	307	290.6	276.406	241	717.555	-2.21765	0.147056	222.214	2.97423e-50	2.51056e-48	arsj	protein_coding		arylsulfatase family, member J
103144505	1662	1674	1797	2241	288	202	359	393	741	1611.51	1675	1798	2310.58	289	203	365.791	388.942	742	1042.65	-2.21662	0.309207	49.6216	1.8645e-12	1.91484e-11	myocd	protein_coding		myocardin
103138050	170	131	143	137	32	15	37	43	25	165.706	132	144	142.221	33	16	38.6112	43.4352	26	82.3304	-2.21657	0.288753	58.7314	1.80735e-14	2.18327e-13	adamtsl7	protein_coding	thsd4	ADAMTS-like 7
103140293	2060	2283	1348	1437	314	367	380	284	561	1997.19	2284	1349	1481.99	315	368	387.129	281.341	562	1002.85	-2.21611	0.233653	87.0145	1.07729e-20	2.09699e-19	ing1	protein_coding		inhibitor of growth family, member 1
103138341	229	241	204	157	29	39	59	59	33	222.879	242	205	162.833	30	40	60.9651	59.2298	34	117.434	-2.21532	0.276165	63.5879	1.53366e-15	2.02923e-14	gdpd4a	protein_coding	gdpd4	glycerophosphodiester phosphodiesterase domain containing 4a
103137502	54	44	53	35	6	16	9	8	7	53.2972	45	54	37.1013	7	17	10.1609	8.88446	8	26.716	-2.21452	0.359887	39.3156	3.60542e-10	2.9853e-09	LOC103137502	protein_coding		fibronectin-like
103134409	579	676	280	270	69	195	86	57	72	562.043	677	281	279.29	70	196	88.3994	57.2554	73	253.776	-2.21451	0.404105	29.0874	6.91846e-08	4.30029e-07	eva1a	protein_coding		eva-1 homolog A, regulator of programmed cell death
103147646	119	94	82	67	14	28	25	12	14	116.285	95	83	70.0802	15	29	26.4182	12.8331	15	51.4018	-2.21443	0.331843	44.7429	2.24683e-11	2.08725e-10	LOC103147646	protein_coding		prefoldin subunit 5-like
103134728	832	723	591	500	112	136	189	181	88	807.21	724	592	516.326	113	137	193.056	179.664	89	372.362	-2.21301	0.255754	72.7909	1.4414e-17	2.22968e-16	slain1a	protein_coding	slain1	SLAIN motif family, member 1a
103149932	649	609	602	563	163	135	79	166	107	629.876	610	603	581.253	164	136	81.2868	164.856	108	342.03	-2.21137	0.220046	98.6234	3.05396e-23	7.13869e-22	LOC103149932	protein_coding		ras-associated and pleckstrin homology domains-containing protein 1-like
103131362	305	370	413	875	66	93	50	86	236	296.526	371	414	902.797	67	94	51.8204	85.8832	237	280.003	-2.21087	0.450259	23.3237	1.36901e-06	7.05769e-06	filip1l	protein_coding		filamin A interacting protein 1-like
107838503	53	26	82	88	21	4	2	36	1	52.3281	27	83	91.7226	22	5	3.04826	36.525	2	35.8471	-2.20984	0.703414	9.63106	0.00191314	0.00550705	LOC107838503	protein_coding		butyrophilin-like protein 1
103143563	89	81	165	46	20	22	6	27	24	87.2136	82	166	48.4378	21	23	7.1126	27.6406	25	54.1561	-2.2079	0.437648	25.0684	5.53313e-07	3.02591e-06	nhsb	protein_coding	nhs	Nance-Horan syndrome b (congenital cataracts and dental anomalies)
103142686	3622	3053	3418	2844	697	569	486	948	794	3510.83	3054	3419	2932.03	698	570	494.834	936.817	795	1823.39	-2.20777	0.187634	133.902	5.74118e-31	2.04714e-29	crtc3	protein_coding		CREB regulated transcription coactivator 3
103148075	52	83	55	13	18	1	1	29	2	51.3591	84	56	14.4283	19	2	2.03217	29.6149	3	29.0483	-2.20758	0.749783	8.47074	0.00360905	0.00965887	LOC103148075	protein_coding		P2Y purinoceptor 13-like
103132771	23	12	12	48	0	18	1	1	2	23.2569	13	13	50.4989	1	19	2.03217	1.97433	3	14.0847	-2.20598	0.752316	8.52443	0.0035041	0.00941483	LOC103132771	protein_coding		cell wall protein DAN4-like
103142748	482	496	394	313	97	97	99	93	65	468.046	497	395	323.605	98	98	101.609	92.7933	66	237.784	-2.20545	0.211403	107.122	4.18658e-25	1.07511e-23	ace	protein_coding		angiotensin I converting enzyme (peptidyl-dipeptidase A) 1
103131215	23	30	30	63	6	6	5	11	8	23.2569	31	31	65.9578	7	7	6.09651	11.846	9	21.3508	-2.20354	0.442119	25.3894	4.68479e-07	2.58576e-06	igfbp7	protein_coding		insulin like growth factor binding protein 7
103140237	1260	1444	1217	987	354	183	221	365	204	1221.96	1445	1218	1018.22	355	184	225.571	361.302	205	692.673	-2.20317	0.23488	85.3043	2.55806e-20	4.82485e-19	LOC103140237	protein_coding		tripartite motif-containing protein 3-like
103130031	134	119	142	118	22	13	46	29	25	130.82	120	143	122.64	23	14	47.756	29.6149	26	72.9813	-2.20227	0.318954	47.3795	5.84926e-12	5.7358e-11	rwdd3	protein_coding		RWD domain containing 3
103148016	386	394	275	336	75	94	34	87	84	375.018	395	276	347.309	76	95	35.563	86.8703	85	196.862	-2.20193	0.276163	62.1893	3.11975e-15	4.02083e-14	LOC103148016	protein_coding		DNA endonuclease RBBP8-like
103148251	436	595	500	216	82	93	40	142	113	423.47	596	501	223.638	83	94	41.6595	141.164	114	246.437	-2.20176	0.360373	36.2345	1.74948e-09	1.33813e-08	mypn	protein_coding		myopalladin
103153097	102	237	201	161	25	51	28	36	47	99.8111	238	202	166.956	26	52	29.4665	36.525	48	99.862	-2.20171	0.328789	44.1216	3.08595e-11	2.82267e-10	dydc2	protein_coding		DPY30 domain containing 2
103141563	18	23	18	18	3	2	6	5	1	18.4118	24	19	19.5812	4	3	7.1126	5.92298	2	11.4476	-2.20074	0.461297	24.5894	7.09419e-07	3.82304e-06	smpdl3b	protein_coding		sphingomyelin phosphodiesterase acid like 3B
103142636	64	103	56	57	10	12	30	11	9	62.9876	104	57	59.7742	11	13	31.4986	11.846	10	40.1229	-2.19909	0.404441	29.5081	5.56846e-08	3.51065e-07	LOC103142636	protein_coding		photoreceptor-specific nuclear receptor-like
103156727	33	42	66	49	18	7	1	7	15	32.9473	43	67	51.5295	19	8	2.03217	7.8973	16	27.4896	-2.19803	0.475369	21.3943	3.73876e-06	1.80688e-05	LOC103156727	protein_coding		transcriptional repressor p66-beta-like
107833849	44	36	41	26	7	12	5	4	8	43.6068	37	42	27.8259	8	13	6.09651	4.93581	9	21.2739	-2.19746	0.384397	34.2135	4.93856e-09	3.55153e-08	urp2	protein_coding		urotensin II-related peptide
103140526	256	289	186	170	7	46	85	21	81	249.043	290	187	176.231	8	47	87.3834	21.7176	82	127.597	-2.19668	0.520982	17.2496	3.27765e-05	0.000135184	klhl34	protein_coding		kelch like family member 34
103156542	966	981	793	690	129	284	122	152	242	937.061	982	794	712.138	130	285	124.979	151.036	243	484.357	-2.19659	0.270262	64.0929	1.1869e-15	1.58189e-14	si:ch211-39i22.1	protein_coding		protein TsetseEP-like
103142064	34	28	13	13	3	0	4	10	3	33.9164	29	14	14.4283	4	1	5.08043	10.8588	4	12.9204	-2.19437	0.547908	16.4921	4.88526e-05	0.000194848	LOC103142064	protein_coding		E3 ubiquitin/ISG15 ligase TRIM25-like
103132755	17	13	17	15	0	1	1	0	11	17.4427	14	18	16.4894	1	2	2.03217	0.987163	12	9.32794	-2.19385	0.622748	12.8212	0.000342722	0.00117091	LOC103132755	protein_coding		interferon-induced protein 44-like
103132442	98	73	79	51	16	35	7	8	12	95.9349	74	80	53.5907	17	36	8.12868	8.88446	13	42.9488	-2.19262	0.433017	25.4272	4.59399e-07	2.5382e-06	LOC103132442	protein_coding		integrin alpha-11-like
103149663	476	384	280	255	77	92	46	71	90	462.232	385	281	263.831	78	93	47.756	71.0757	91	196.988	-2.19194	0.266801	66.1197	4.24348e-16	5.83777e-15	kcnk13b	protein_coding		potassium channel, subfamily K, member 13b
103130952	51	70	132	127	36	20	3	35	7	50.3901	71	133	131.916	37	21	4.06434	35.5379	8	54.6564	-2.19187	0.555112	15.2321	9.50741e-05	0.000361991	LOC103130952	protein_coding		ATP-binding cassette sub-family A member 2-like
103129464	87	114	68	57	10	14	25	16	20	85.2755	115	69	59.7742	11	15	26.4182	16.7818	21	46.5833	-2.19031	0.343019	41.0228	1.50462e-10	1.28754e-09	LOC103129464	protein_coding		atypical chemokine receptor 3-like
103137594	60	43	80	139	17	7	9	13	39	59.1114	44	81	144.283	18	8	10.1609	13.8203	40	46.4861	-2.18889	0.504482	18.4936	1.7048e-05	7.41601e-05	LOC103137594	protein_coding		G2/M phase-specific E3 ubiquitin-protein ligase-like
103151813	707	659	667	758	165	69	115	279	137	686.08	660	668	782.218	166	70	117.866	276.406	138	396.063	-2.1855	0.319972	45.255	1.72976e-11	1.62512e-10	grapa	protein_coding	grap	GRB2 related adaptor protein a
103132537	210	89	386	403	32	73	17	40	135	204.467	90	387	416.359	33	74	18.2895	40.4737	136	155.51	-2.18489	0.552256	15.1718	9.81603e-05	0.000372704	vwa11	protein_coding		von Willebrand factor A domain containing 11
107836465	59	20	27	29	7	7	12	6	1	58.1424	21	28	30.9177	8	8	13.2091	6.91014	2	19.5755	-2.18146	0.485568	20.4923	5.98706e-06	2.80137e-05	LOC107836465	lncRNA		uncharacterized LOC107836465
103144164	2985	3038	2882	3234	688	797	500	700	660	2893.55	3039	2883	3333.96	689	798	509.059	692.001	661	1722.06	-2.18089	0.140394	234.348	6.71765e-53	6.16514e-51	itgb4	protein_coding		integrin, beta 4
103136659	88	99	131	87	29	10	10	38	21	86.2445	100	132	90.692	30	11	11.1769	38.4993	22	57.957	-2.18035	0.385607	31.6536	1.8427e-08	1.23007e-07	ttyh1	protein_coding		tweety family member 1
103154549	84	113	83	75	15	15	19	26	19	82.3684	114	84	78.3249	16	16	20.3217	26.6534	20	50.852	-2.17908	0.286733	59.0018	1.57524e-14	1.92241e-13	LOC103154549	protein_coding		long neurotoxin 77-like
107835799	59	12	52	65	4	9	8	7	20	58.1424	13	53	68.019	5	10	9.14477	7.8973	21	27.2448	-2.17895	0.526674	17.0065	3.72513e-05	0.000152148	LOC107835799	lncRNA		uncharacterized LOC107835799
103145233	25	20	57	42	5	6	3	8	14	25.195	21	58	44.3154	6	7	4.06434	8.88446	15	21.051	-2.17872	0.474603	21.3605	3.80525e-06	1.83577e-05	acsl3a	protein_coding	acsl3	acyl-CoA synthetase long chain family member 3a
103133085	291	343	546	395	98	90	31	129	85	282.96	344	547	408.114	99	91	32.5147	128.331	86	224.324	-2.17807	0.345648	38.6325	5.11612e-10	4.173e-09	LOC103133085	protein_coding		receptor-type tyrosine-protein phosphatase delta-like
103152246	30	28	27	20	5	3	11	3	3	30.0402	29	28	21.6424	6	4	12.193	3.94865	4	15.4249	-2.17672	0.435246	26.336	2.86894e-07	1.63566e-06	hpse2	protein_coding		heparanase 2
103139019	57	34	42	30	6	7	5	12	11	56.2043	35	43	31.9483	7	8	6.09651	12.8331	12	23.5647	-2.17664	0.380339	33.9957	5.52342e-09	3.95342e-08	LOC103139019	protein_coding		putative uncharacterized protein C1orf196
107835284	1760	1695	1719	1780	550	341	140	469	423	1706.48	1696	1720	1835.48	551	342	143.268	463.966	424	986.911	-2.1762	0.295761	52.4013	4.5243e-13	4.91793e-12	LOC107835284	protein_coding		oocyte zinc finger protein XlCOF19-like
103134462	198	155	124	107	31	44	21	32	29	192.839	156	125	111.304	32	45	22.3539	32.5764	30	83.0081	-2.17545	0.286166	57.6458	3.1384e-14	3.74322e-13	hdac10	protein_coding		histone deacetylase 10
103133323	62	49	44	30	5	9	11	4	18	61.0495	50	45	31.9483	6	10	12.193	4.93581	19	26.6807	-2.17462	0.416006	27.7391	1.38829e-07	8.29759e-07	LOC103133323	protein_coding		selection and upkeep of intraepithelial T-cells protein 1-like
103132923	246	244	171	116	37	28	45	35	65	239.353	245	172	120.579	38	29	46.7399	35.5379	66	110.246	-2.17406	0.319928	45.4315	1.58069e-11	1.49019e-10	LOC103132923	protein_coding		uncharacterized LOC103132923
103145093	130	129	82	68	26	11	35	15	22	126.944	130	83	71.1107	27	12	36.5791	15.7946	23	58.381	-2.16903	0.364835	35.0926	3.14394e-09	2.32576e-08	LOC103145093	lncRNA		uncharacterized LOC103145093
103147399	316	300	229	141	39	60	60	87	23	307.186	301	230	146.344	40	61	61.9812	86.8703	24	139.82	-2.16799	0.366607	34.1521	5.09694e-09	3.66208e-08	LOC103147399	protein_coding		protein shisa-9-like
103150265	832	689	868	1310	276	145	100	288	222	807.21	690	869	1351.1	277	146	102.625	285.29	223	527.914	-2.16783	0.313841	46.2692	1.03069e-11	9.87332e-11	reln	protein_coding		reelin
103155507	429	115	163	222	62	26	44	67	54	416.687	116	164	229.822	63	27	45.7238	67.1271	55	131.596	-2.16725	0.396633	29.1283	6.77393e-08	4.21525e-07	LOC103155507	protein_coding		histone-lysine N-methyltransferase, H3 lysine-79 specific-like
107833499	223	221	282	160	33	57	21	70	62	217.065	222	283	165.925	34	58	22.3539	70.0886	63	126.159	-2.16484	0.336374	40.6007	1.86744e-10	1.58709e-09	LOC107833499	protein_coding		integumentary mucin A.1-like
107836930	64	44	58	126	10	11	17	19	21	62.9876	45	59	130.885	11	12	18.2895	19.7433	22	42.3228	-2.16391	0.402872	28.755	8.21389e-08	5.04586e-07	LOC107836930	lncRNA		uncharacterized LOC107836930
103149959	1331	1286	1050	926	287	186	119	290	395	1290.76	1287	1051	955.357	288	187	121.93	287.264	396	651.59	-2.16212	0.291284	53.4333	2.67519e-13	2.97051e-12	pomgnt1	protein_coding		protein O-linked mannose N-acetylglucosaminyltransferase 1 (beta 1,2-)
103133238	403	191	619	480	128	60	95	141	47	391.492	192	620	495.714	129	61	97.5442	140.177	48	241.659	-2.15846	0.38892	29.9301	4.47894e-08	2.85535e-07	LOC103133238	protein_coding		class I histocompatibility antigen, Gogo-C*0203 alpha chain-like
103129224	847	883	731	729	241	168	114	204	162	821.746	884	732	752.331	242	169	116.85	202.368	163	453.699	-2.15822	0.208854	104.258	1.77637e-24	4.4246e-23	ift172	protein_coding		intraflagellar transport 172
103140573	36	28	51	55	4	8	4	22	6	35.8545	29	52	57.7131	5	9	5.08043	22.7047	7	24.817	-2.15805	0.478085	20.472	6.05091e-06	2.82883e-05	LOC103140573	protein_coding		mucin-5AC-like
107833380	27	18	19	18	4	0	8	3	4	27.1331	19	20	19.5812	5	1	9.14477	3.94865	5	12.2009	-2.15697	0.47297	22.0359	2.67594e-06	1.32508e-05	LOC107833380	lncRNA		uncharacterized LOC107833380
103130970	606	506	431	391	104	91	132	120	90	588.207	507	432	403.991	105	92	135.139	119.447	91	274.865	-2.15387	0.201377	112.631	2.59949e-26	7.21029e-25	fitm2	protein_coding		fat storage inducing transmembrane protein 2
103155146	27	34	46	28	4	9	12	6	3	27.1331	35	47	29.8871	5	10	13.2091	6.91014	4	19.7933	-2.153	0.416714	27.6319	1.4674e-07	8.7376e-07	zgc:73226	protein_coding		uncharacterized LOC103155146
103142646	216	263	254	445	58	43	18	86	125	210.282	264	255	459.643	59	44	19.3056	85.8832	126	169.235	-2.1524	0.444755	22.7764	1.81988e-06	9.22215e-06	samd4a	protein_coding		sterile alpha motif domain containing 4A
103156814	957	796	792	909	185	118	151	232	282	928.34	797	793	937.837	186	119	154.445	230.009	283	492.07	-2.15127	0.240262	78.0517	1.00378e-18	1.70143e-17	hace1	protein_coding		HECT domain and ankyrin repeat containing E3 ubiquitin protein ligase 1
103147131	243	177	124	113	26	21	85	25	22	236.446	178	125	117.487	27	22	87.3834	25.6662	23	93.5536	-2.1509	0.446472	22.6756	1.91787e-06	9.69172e-06	LOC103147131	protein_coding		phosphatidylethanolamine-binding protein 4-like
103132904	322	100	228	232	18	38	72	37	78	313	101	229	240.128	19	39	74.1742	37.5122	79	125.757	-2.15062	0.431958	24.1672	8.83219e-07	4.68668e-06	rnaset2l	protein_coding		ribonuclease T2, like
107834646	1381	1409	944	660	210	255	299	226	236	1339.21	1410	945	681.22	211	256	304.826	224.086	237	623.149	-2.14949	0.231834	83.6076	6.03398e-20	1.1068e-18	LOC107834646	protein_coding		gastrula zinc finger protein XlCGF8.2DB-like
107838470	70	17	118	120	1	8	14	5	60	68.8018	18	119	124.701	2	9	15.2413	5.92298	61	47.0742	-2.14873	0.764507	7.69238	0.00554545	0.0141371	LOC107838470	protein_coding		uncharacterized LOC107838470
103150764	2467	5690	3047	1752	826	837	450	765	767	2391.59	5691	3048	1806.63	827	838	458.255	756.167	768	1842.74	-2.14849	0.300669	49.4359	2.0496e-12	2.09706e-11	LOC103150764	protein_coding		UTP--glucose-1-phosphate uridylyltransferase-like
103155544	60	43	131	141	36	9	2	40	16	59.1114	44	132	146.344	37	10	3.04826	40.4737	17	54.3308	-2.14769	0.600073	12.5135	0.00040402	0.00135927	LOC103155544	protein_coding		cytidine monophosphate-N-acetylneuraminic acid hydroxylase-like
103142465	77	34	76	30	15	10	9	10	13	75.5851	35	77	31.9483	16	11	10.1609	10.8588	14	31.2837	-2.14653	0.402899	28.6632	8.61237e-08	5.27761e-07	LOC103142465	protein_coding		solute carrier family 12 member 3-like
103131732	115	134	131	225	53	22	16	37	40	112.409	135	132	232.913	54	23	17.2735	37.5122	41	87.2342	-2.14632	0.367425	33.5667	6.88624e-09	4.87023e-08	LOC103131732	protein_coding		sortilin-related receptor-like
103142634	19	21	15	19	2	4	5	2	4	19.3808	22	16	20.6118	3	5	6.09651	2.96149	5	11.1167	-2.14585	0.453262	24.2864	8.30213e-07	4.42602e-06	LOC103142634	protein_coding		stimulated by retinoic acid gene 6 protein homolog
103156129	350	345	253	759	76	139	106	68	92	340.133	346	254	783.249	77	140	108.721	68.1142	93	245.58	-2.14558	0.351341	36.2957	1.69542e-09	1.30101e-08	LOC103156129	protein_coding		transcriptional regulator Myc-B-like
103155726	398	498	451	451	113	90	88	107	107	386.647	499	452	465.827	114	91	90.4316	106.614	108	257.058	-2.14365	0.167165	163.723	1.7388e-37	8.58384e-36	LOC103155726	protein_coding		gap junction gamma-1 protein-like
103146448	217	168	184	188	42	31	38	45	54	211.251	169	185	194.782	43	32	39.6273	45.4095	55	108.341	-2.14331	0.222448	93.48	4.10322e-22	8.82225e-21	LOC103146448	protein_coding		intermediate filament family orphan 1-like
103135688	113	155	134	111	22	38	39	18	24	110.471	156	135	115.426	23	39	40.6434	18.7561	25	73.6996	-2.14285	0.293951	53.1182	3.14074e-13	3.46356e-12	myom1a	protein_coding		myomesin 1a (skelemin)
103138152	167	166	134	103	19	24	53	37	24	162.799	167	135	107.181	20	25	54.8686	37.5122	25	81.5957	-2.13943	0.327916	42.1418	8.4891e-11	7.44368e-10	LOC103138152	lncRNA		uncharacterized LOC103138152
103150312	55	61	39	124	12	15	5	21	23	54.2662	62	40	128.824	13	16	6.09651	21.7176	24	40.656	-2.13882	0.455865	21.815	3.0024e-06	1.47366e-05	tbx20	protein_coding		T-box transcription factor 20
103153824	5450	6094	4907	8481	669	1292	1589	642	2892	5282.23	6095	4908	8741.47	670	1293	1615.58	634.746	2893	3570.34	-2.13822	0.505867	17.2907	3.20747e-05	0.000132569	ckba	protein_coding	ckb	creatine kinase, brain a
103134489	1333	1262	850	928	239	209	319	249	218	1292.7	1263	851	957.419	240	210	325.147	246.791	219	622.784	-2.13641	0.194751	117.391	2.35696e-27	6.8575e-26	fbln1	protein_coding		fibulin 1
103147850	413	246	495	1028	152	63	62	171	175	401.182	247	496	1060.48	153	64	64.0134	169.792	176	314.607	-2.13614	0.437791	23.1103	1.52972e-06	7.83307e-06	sema4ba	protein_coding		sema domain, immunoglobulin domain (Ig), transmembrane domain (TM) and short cytoplasmic domain, (semaphorin) 4Ba
103134908	146	112	111	131	24	11	29	20	54	142.449	113	112	136.038	25	12	30.4826	20.7304	55	71.8555	-2.13603	0.37487	32.0419	1.50885e-08	1.0194e-07	LOC103134908	protein_coding		nuclear factor 7, brain-like
103136795	301	336	223	246	62	62	78	57	51	292.65	337	224	254.556	63	63	80.2708	57.2554	52	158.192	-2.13488	0.219587	93.94	3.25234e-22	7.05378e-21	g6fl	protein_coding		g6f-like
103139615	304	237	225	180	52	86	53	39	34	295.557	238	226	186.537	53	87	54.8686	39.4865	35	135.05	-2.13485	0.294223	51.8148	6.09888e-13	6.55654e-12	slc47a3	protein_coding		solute carrier family 47 member 3
103152064	69	81	152	123	36	6	7	42	27	67.8328	82	153	127.793	37	7	8.12868	42.448	28	61.467	-2.13365	0.508574	17.2442	3.28693e-05	0.000135546	LOC103152064	protein_coding	mtus2	microtubule-associated tumor suppressor candidate 2
103143649	69	72	73	39	14	23	6	10	15	67.8328	73	74	41.2236	15	24	7.1126	10.8588	16	36.5586	-2.13301	0.373738	32.8765	9.82016e-09	6.80445e-08	LOC103143649	protein_coding		glutamate receptor ionotropic, NMDA 2B-like
103146781	30	27	30	25	2	7	7	6	6	30.0402	28	31	26.7954	3	8	8.12868	6.91014	7	16.5416	-2.13274	0.39145	31.6674	1.82967e-08	1.22227e-07	LOC103146781	lncRNA		uncharacterized LOC103146781
103140008	523	481	314	322	79	86	96	107	94	507.777	482	315	332.881	80	87	98.5603	106.614	95	233.87	-2.13172	0.218836	93.4753	4.11302e-22	8.83637e-21	LOC103140008	protein_coding		phosphoglucomutase-1-like
103133516	49	15	23	15	7	1	6	5	6	48.452	16	24	16.4894	8	2	7.1126	5.92298	7	14.9974	-2.12953	0.510696	17.8219	2.42576e-05	0.000102427	pcsk2	protein_coding		proprotein convertase subtilisin/kexin type 2
103137924	898	1006	1001	1332	259	135	57	431	333	871.167	1007	1002	1373.78	260	136	58.933	426.454	334	607.703	-2.12915	0.422707	24.6023	7.04675e-07	3.79897e-06	klf3	protein_coding		Kruppel-like factor 3 (basic)
103139051	900	1050	814	830	214	143	149	286	232	873.105	1051	815	856.421	215	144	152.413	283.316	233	513.695	-2.12844	0.219775	91.4927	1.12003e-21	2.34008e-20	LOC103139051	protein_coding		histone-lysine N-methyltransferase SETD1B-like
103152097	512	423	429	327	67	111	110	117	73	497.117	424	430	338.034	68	112	112.785	116.485	74	241.38	-2.12751	0.230085	84.0401	4.84849e-20	8.97168e-19	LOC103152097	protein_coding		alpha-1,6-mannosylglycoprotein 6-beta-N-acetylglucosaminyltransferase A-like
103135116	1700	1727	1792	1261	241	229	393	281	700	1648.34	1728	1793	1300.61	242	230	400.338	278.38	701	924.629	-2.12686	0.307676	46.3604	9.83837e-12	9.44435e-11	cap2	protein_coding		cyclase associated actin cytoskeleton regulatory protein 2
103147606	1334	1562	886	1090	328	321	156	305	280	1293.67	1563	887	1124.37	329	322	159.525	302.072	281	695.738	-2.12635	0.239305	76.7991	1.89262e-18	3.12756e-17	kif21a	protein_coding		kinesin family member 21A
103138833	1087	713	1927	9620	422	661	557	346	1903	1054.32	714	1928	9915.31	423	662	566.976	342.545	1904	1945.57	-2.12575	0.866112	5.83318	0.0157267	0.035362	tgm2l	protein_coding		transglutaminase 2, like
103156872	65	66	52	44	18	7	9	10	17	63.9566	67	53	46.3766	19	8	10.1609	10.8588	18	32.9281	-2.12508	0.343378	39.2576	3.71419e-10	3.07258e-09	c2cd4c	protein_coding		C2 calcium dependent domain containing 4C
103156988	526	427	410	272	133	79	59	113	79	510.684	428	411	281.351	134	80	60.9651	112.537	80	233.171	-2.12457	0.275244	58.3193	2.22842e-14	2.67891e-13	smoc2	protein_coding		SPARC related modular calcium binding 2
103131312	657	672	592	474	65	274	228	36	75	637.628	673	593	489.53	66	275	232.684	36.525	76	342.152	-2.12431	0.483501	18.7337	1.50305e-05	6.59927e-05	LOC103131312	protein_coding		keratin, type I cytoskeletal 13-like
103144430	352	396	313	239	60	78	73	100	57	342.071	397	314	247.342	61	79	75.1903	99.7034	58	185.923	-2.12399	0.235583	80.2196	3.35026e-19	5.88102e-18	th	protein_coding		tyrosine hydroxylase
103152514	54	14	17	20	3	3	7	7	6	53.2972	15	18	21.6424	4	4	8.12868	7.8973	7	15.4406	-2.12292	0.514847	17.3722	3.07289e-05	0.000127372	asb4	protein_coding		ankyrin repeat and SOCS box containing 4
103148928	3217	3427	2559	2463	683	678	551	861	567	3118.37	3428	2560	2539.37	684	679	560.879	850.934	568	1665.4	-2.12253	0.164511	161.862	4.4343e-37	2.13886e-35	wdr47a	protein_coding	wdr47	WD repeat domain 47a
103130232	176	193	160	187	31	36	36	71	28	171.52	194	161	193.751	32	37	37.5952	71.0757	29	102.994	-2.12229	0.289768	53.1522	3.08683e-13	3.40685e-12	LOC103130232	protein_coding		activator of 90 kDa heat shock protein ATPase homolog 1-like
103153864	88	97	108	106	19	28	15	24	25	86.2445	98	109	110.273	20	29	16.2574	24.6791	26	57.7171	-2.12005	0.265402	65.1863	6.81415e-16	9.22118e-15	gdf5	protein_coding		growth differentiation factor 5
103156922	2329	2802	2535	1942	409	483	355	573	939	2257.86	2803	2536	2002.44	410	484	361.726	566.631	940	1373.52	-2.11892	0.258678	65.1176	7.05594e-16	9.53895e-15	fgl2a	protein_coding	fgl2	fibrinogen-like 2a
103133924	325	343	270	205	36	60	63	58	107	315.907	344	271	212.302	37	61	65.0295	58.2426	108	163.609	-2.11787	0.302495	48.0837	4.08398e-12	4.06599e-11	pcdh1a	protein_coding		protocadherin 1a
103144560	1874	2035	1820	1289	373	369	353	506	412	1816.95	2036	1821	1329.46	374	370	359.694	500.491	413	1002.29	-2.11759	0.166701	157.345	4.30343e-36	1.97143e-34	lrrtm4l1	protein_coding		leucine rich repeat transmembrane neuronal 4 like 1
103132957	85	74	92	75	14	16	13	16	31	83.3374	75	93	78.3249	15	17	14.2252	16.7818	32	47.1855	-2.1166	0.307754	48.0515	4.15174e-12	4.13045e-11	LOC103132957	protein_coding		FERM and PDZ domain-containing protein 1-like
103138416	120	102	87	46	26	14	8	26	24	117.254	103	88	48.4378	27	15	9.14477	26.6534	25	51.0544	-2.11647	0.387358	29.687	5.07742e-08	3.21441e-07	LOC103138416	protein_coding		BMP/retinoic acid-inducible neural-specific protein 3-like
103139504	67	85	63	35	14	24	9	16	5	65.8947	86	64	37.1013	15	25	10.1609	16.7818	6	36.2154	-2.11607	0.41346	26.2237	3.04068e-07	1.72853e-06	caln2	protein_coding		calneuron 2
103135079	27	27	24	29	5	6	9	7	0	27.1331	28	25	30.9177	6	7	10.1609	7.8973	1	15.901	-2.11509	0.430322	25.3052	4.89378e-07	2.69296e-06	cfap300	protein_coding		cilia and flagella associated protein 300
103130749	143	24	124	197	26	14	14	51	33	139.542	25	125	204.057	27	15	15.2413	51.3325	34	70.6858	-2.11284	0.537036	15.1342	0.000100133	0.00037972	zgc:113363	protein_coding		uncharacterized LOC103130749
103145232	495	897	1322	1180	289	178	132	263	267	480.644	898	1323	1217.13	290	179	135.139	260.611	268	561.28	-2.11231	0.312795	44.3298	2.77465e-11	2.55329e-10	kcne4	protein_coding		potassium voltage-gated channel, Isk-related family, member 4
103154935	156	112	109	75	21	19	44	32	10	152.139	113	110	78.3249	22	20	45.7238	32.5764	11	64.9738	-2.11103	0.385886	29.5804	5.36446e-08	3.38828e-07	LOC103154935	protein_coding		uncharacterized protein C19orf43-like
103153915	93	31	38	66	6	11	15	21	9	91.0897	32	39	69.0496	7	12	16.2574	21.7176	10	33.1238	-2.10899	0.439897	22.9824	1.63493e-06	8.34295e-06	LOC103153915	protein_coding		interferon alpha/beta receptor 2-like
103154424	77	81	52	66	9	6	13	14	34	75.5851	82	53	69.0496	10	7	14.2252	14.8074	35	40.0741	-2.10891	0.423289	24.7239	6.6157e-07	3.58054e-06	LOC103154424	protein_coding		tripartite motif-containing protein 35-like
103145261	175	149	115	99	12	36	48	19	36	170.551	150	116	103.059	13	37	49.7882	19.7433	37	77.3491	-2.10851	0.371574	31.7617	1.743e-08	1.16837e-07	hoxa11a	protein_coding		homeobox A11a
103151047	80	81	66	66	10	27	14	15	15	78.4922	82	67	69.0496	11	28	15.2413	15.7946	16	42.5086	-2.10728	0.311686	46.6377	8.54033e-12	8.23008e-11	LOC103151047	lncRNA		uncharacterized LOC103151047
103137301	54	41	72	33	11	12	12	11	8	53.2972	42	73	35.0401	12	13	13.2091	11.846	9	29.1547	-2.10666	0.357085	35.7567	2.23559e-09	1.68988e-08	fgf24	protein_coding		fibroblast growth factor 24
103151447	2236	2123	2089	1743	535	330	363	526	616	2167.74	2124	2090	1797.35	536	331	369.855	520.235	617	1172.58	-2.10645	0.193514	115.309	6.73333e-27	1.91823e-25	LOC103151447	protein_coding	ptgs1	prostaglandin-endoperoxide synthase 1
103148165	33	30	28	36	6	9	11	5	2	32.9473	31	29	38.1318	7	10	12.193	5.92298	3	18.7995	-2.10556	0.399261	29.0601	7.01681e-08	4.35746e-07	ventx	protein_coding		VENT homeobox
103153274	1313	1215	1369	1342	366	207	223	360	363	1273.32	1216	1370	1384.08	367	208	227.603	356.366	364	751.819	-2.1054	0.202243	105.659	8.75862e-25	2.21181e-23	LOC103153274	protein_coding	ppp2r5c	serine/threonine-protein phosphatase 2A 56 kDa regulatory subunit
103144136	35	32	32	28	6	6	7	6	8	34.8854	33	33	29.8871	7	7	8.12868	6.91014	9	18.7568	-2.10443	0.36142	36.2236	1.75927e-09	1.3451e-08	LOC103144136	lncRNA		uncharacterized LOC103144136
103148778	58	73	57	49	11	13	14	16	11	57.1733	74	58	51.5295	12	14	15.2413	16.7818	12	34.5251	-2.10332	0.303821	49.8161	1.68853e-12	1.74592e-11	LOC103148778	protein_coding		band 3 anion exchange protein-like
103136020	409	644	507	556	131	71	89	161	162	397.306	645	508	574.039	132	72	91.4477	159.92	163	304.746	-2.1021	0.274121	57.4599	3.44941e-14	4.10521e-13	mctp2b	protein_coding		multiple C2 domains, transmembrane 2b
103147992	107	57	51	37	15	16	14	14	10	104.656	58	52	39.1624	16	17	15.2413	14.8074	11	36.4297	-2.10066	0.374617	31.7297	1.77193e-08	1.18688e-07	LOC103147992	lncRNA		uncharacterized LOC103147992
103155439	167	149	100	80	6	45	70	8	10	162.799	150	101	83.4778	7	46	72.1421	8.88446	11	71.367	-2.10059	0.611695	11.5081	0.00069292	0.00221233	LOC103155439	lncRNA		uncharacterized LOC103155439
103152558	252	143	315	644	64	62	66	65	137	245.167	144	316	664.731	65	63	68.0777	65.1527	138	196.57	-2.10049	0.421131	24.2401	8.50422e-07	4.52617e-06	LOC103152558	protein_coding		ETS domain-containing protein Elk-3-like
103142467	1762	1568	1264	790	213	336	428	356	223	1708.42	1569	1265	815.197	214	337	435.901	352.417	224	768.992	-2.09903	0.269346	59.0699	1.52173e-14	1.85876e-13	LOC103142467	lncRNA		uncharacterized LOC103142467
103130860	2614	2752	2503	2490	537	954	331	508	690	2534.04	2753	2504	2567.2	538	955	337.34	502.466	691	1486.89	-2.09823	0.248227	69.4112	7.9933e-17	1.16778e-15	LOC103130860	protein_coding		poly [ADP-ribose] polymerase 14-like
103138012	120	96	157	237	41	29	1	52	53	117.254	97	158	245.281	42	30	2.03217	52.3196	54	88.654	-2.09699	0.569166	13.2449	0.000273318	0.000948241	LOC103138012	protein_coding		zinc finger E-box-binding homeobox 1-like
103154471	56	16	29	23	1	5	16	2	8	55.2353	17	30	24.7342	2	6	17.2735	2.96149	9	18.2449	-2.09555	0.571753	13.4613	0.000243536	0.000853686	atp6ap1l	protein_coding		ATPase H+ transporting accessory protein 1 like
103133821	192	214	192	232	57	59	8	59	57	187.025	215	193	240.128	58	60	9.14477	59.2298	58	119.947	-2.09429	0.406151	26.0232	3.37335e-07	1.90144e-06	LOC103133821	protein_coding		ELKS/Rab6-interacting/CAST family member 1-like
103156249	450	414	277	245	66	43	55	102	135	437.037	415	278	253.525	67	44	56.9008	101.678	136	198.793	-2.09218	0.342724	36.4239	1.58744e-09	1.2233e-08	LOC103156249	protein_coding		gastrula zinc finger protein XlCGF57.1-like
103151321	1000	141	424	1019	91	176	128	79	279	970.009	142	425	1051.2	92	177	131.075	78.973	280	371.918	-2.09164	0.504127	16.727	4.31618e-05	0.000173951	LOC103151321	protein_coding		uncharacterized LOC103151321
103135481	47	35	35	26	12	8	0	9	9	46.5139	36	36	27.8259	13	9	1.01609	9.87163	10	21.0253	-2.09143	0.436111	23.5127	1.24094e-06	6.43873e-06	LOC103135481	protein_coding		amyloid beta A4 precursor protein-binding family B member 2-like
103149007	1003	896	710	497	120	238	190	159	195	972.916	897	711	513.234	121	239	194.072	157.946	196	444.685	-2.09087	0.24996	68.3027	1.4023e-16	2.0132e-15	LOC103149007	protein_coding		D(1)-like dopamine receptor
103139153	65	53	52	31	10	10	4	20	11	63.9566	54	53	32.9789	11	11	5.08043	20.7304	12	29.3052	-2.09029	0.394758	28.4521	9.60453e-08	5.8493e-07	LOC103139153	lncRNA		uncharacterized LOC103139153
103149654	195	209	159	133	40	25	40	44	51	189.932	210	160	138.099	41	26	41.6595	44.4223	52	100.346	-2.08925	0.25881	65.0554	7.28221e-16	9.83512e-15	lman2la	protein_coding		lectin, mannose-binding 2-like a
103154771	42	14	25	21	5	7	3	1	10	41.6687	15	26	22.673	6	8	4.06434	1.97433	11	15.1534	-2.08679	0.497538	18.0511	2.15051e-05	9.18543e-05	cfap99	protein_coding		cilia and flagella associated protein 99
103140450	164	238	178	111	33	50	39	22	55	159.892	239	179	115.426	34	51	40.6434	22.7047	56	99.7406	-2.0849	0.321787	41.4604	1.20282e-10	1.03838e-09	htr5ab	protein_coding	htr5a	5-hydroxytryptamine (serotonin) receptor 5A, genome duplicate b
103129414	54	58	31	70	6	16	15	13	9	53.2972	59	32	73.1719	7	17	16.2574	13.8203	10	31.283	-2.08466	0.379867	30.5506	3.25271e-08	2.10652e-07	il17a/f1	protein_coding		interleukin 17a/f1
103134605	939	868	971	572	255	126	96	283	222	910.897	869	972	590.528	256	127	98.5603	280.354	223	480.816	-2.08461	0.307703	44.7048	2.29095e-11	2.12751e-10	nav1b	protein_coding		neuron navigator 1b
103149455	899	541	792	396	17	229	274	17	225	872.136	542	793	409.144	18	230	279.424	17.7689	226	376.386	-2.08435	0.843142	5.93345	0.0148561	0.033696	postnb	protein_coding		periostin, osteoblast specific factor b
103152439	3064	2630	2463	1882	605	666	523	599	553	2970.11	2631	2464	1940.6	606	667	532.429	592.298	554	1439.71	-2.08317	0.147486	194.669	3.04298e-44	2.05996e-42	slc16a5a	protein_coding	slc16a5	solute carrier family 16 member 5a
103155286	450	415	326	239	74	88	93	93	68	437.037	416	327	247.342	75	89	95.512	92.7933	69	205.409	-2.08271	0.231422	79.9127	3.91326e-19	6.84148e-18	si:ch73-139j3.4	protein_coding		CD82 antigen-like
103138213	2751	3228	1962	1665	380	644	782	436	573	2666.8	3229	1963	1716.96	381	645	795.595	431.39	574	1378.08	-2.08215	0.251077	66.8658	2.90626e-16	4.05114e-15	si:ch211-151h10.2	protein_coding		uncharacterized LOC103138213
103141993	125	114	124	117	35	31	13	33	26	122.099	115	125	121.61	36	32	14.2252	33.5635	27	69.6108	-2.0811	0.275186	57.6158	3.1866e-14	3.79906e-13	LOC103141993	protein_coding		coiled-coil domain-containing protein 158-like
103143705	648	874	742	653	147	218	162	144	187	628.907	875	743	674.006	148	219	165.622	143.139	188	420.519	-2.07968	0.18498	124.199	7.62097e-29	2.39021e-27	zmp:0000000896	protein_coding		caspase recruitment domain-containing protein 11-like
103150419	959	1592	648	191	125	402	183	176	105	930.278	1593	649	197.873	126	403	186.96	174.728	106	485.204	-2.07957	0.493902	17.2304	3.31101e-05	0.000136375	ncanb	protein_coding		neurocan b
103130761	362	363	311	262	66	46	88	87	92	351.761	364	312	271.045	67	47	90.4316	86.8703	93	187.012	-2.07902	0.238032	75.322	3.99876e-18	6.45585e-17	LOC103130761	protein_coding		ras-related protein Rab-3A-like
103130882	126	191	192	173	51	37	0	55	56	123.068	192	193	179.323	52	38	1.01609	55.2811	57	98.9653	-2.07902	0.580089	12.5321	0.000400014	0.00134817	LOC103130882	protein_coding	cul7	cullin-9
103154123	116	41	225	778	63	57	17	64	145	113.378	42	226	802.83	64	58	18.2895	64.1656	146	170.518	-2.07838	0.857292	5.71208	0.0168486	0.0375361	LOC103154123	protein_coding		fos-related antigen 2-like
103148545	53	50	27	39	4	17	14	7	4	52.3281	51	28	41.2236	5	18	15.2413	7.8973	5	24.8545	-2.07809	0.438689	22.6973	1.8963e-06	9.58631e-06	rskra	protein_coding		ribosomal protein S6 kinase related a
103136126	30	16	11	40	7	6	2	1	9	30.0402	17	12	42.2542	8	7	3.04826	1.97433	10	14.5908	-2.07565	0.540254	15.0177	0.00010651	0.000402283	pacrg	protein_coding		PARK2 co-regulated
107835325	33	23	27	31	11	8	2	6	3	32.9473	24	28	32.9789	12	9	3.04826	6.91014	4	16.9872	-2.07465	0.420468	25.3974	4.66535e-07	2.57607e-06	LOC107835325	lncRNA		uncharacterized LOC107835325
103131975	283	271	233	232	87	10	126	68	6	275.207	272	234	240.128	88	11	129.043	68.1142	7	147.166	-2.07445	0.619498	10.9175	0.000952602	0.00295014	LOC103131975	protein_coding		protein turtle-like
103144000	448	396	308	366	92	110	55	72	117	435.099	397	309	378.227	93	111	56.9008	72.0629	118	218.921	-2.07419	0.246398	69.7229	6.82499e-17	1.00353e-15	LOC103144000	protein_coding		chromosome unknown open reading frame, human C17orf62
103151048	105	79	103	136	28	19	15	23	37	102.718	80	104	141.191	29	20	16.2574	23.6919	38	61.6509	-2.07413	0.315117	43.3838	4.49897e-11	4.04744e-10	slc6a17	protein_coding		solute carrier family 6 member 17
103142234	152	46	226	215	21	28	47	20	70	148.263	47	227	222.608	22	29	48.7721	20.7304	71	92.9303	-2.07373	0.491826	17.3905	3.04349e-05	0.00012625	LOC103142234	protein_coding		formin-like protein 1
103148018	17	22	30	51	7	7	10	3	5	17.4427	23	31	53.5907	8	8	11.1769	3.94865	6	18.0177	-2.07347	0.468585	19.9929	7.7729e-06	3.56919e-05	tbx18	protein_coding		T-box transcription factor 18
103141542	231	223	276	458	89	34	28	100	101	224.817	224	277	473.041	90	35	29.4665	99.7034	102	172.781	-2.07246	0.411297	24.7956	6.37416e-07	3.45749e-06	LOC103141542	protein_coding		serine/threonine-protein kinase 40
103138350	465	471	562	627	142	83	29	182	196	451.572	472	563	647.211	143	84	30.4826	180.651	197	307.657	-2.06995	0.412342	24.5491	7.2442e-07	3.89696e-06	xrn1	protein_coding		5'-3' exoribonuclease 1
103155477	649	739	624	608	165	141	115	223	133	629.876	740	625	627.63	166	142	117.866	221.124	134	378.166	-2.06913	0.20344	101.582	6.85491e-24	1.66496e-22	socs5b	protein_coding	socs5	suppressor of cytokine signaling 5b
103134968	251	265	246	131	52	53	55	55	46	244.198	266	247	136.038	53	54	56.9008	55.2811	47	128.824	-2.06899	0.252882	66.4649	3.56184e-16	4.9298e-15	prodhb	protein_coding		proline dehydrogenase (oxidase) 1b
103145558	162	136	113	81	25	16	36	30	35	157.953	137	114	84.5084	26	17	37.5952	30.602	36	71.1843	-2.06804	0.309496	44.561	2.46549e-11	2.28572e-10	fam168a	protein_coding		family with sequence similarity 168 member A
103138864	53	54	29	35	4	0	4	3	36	52.3281	55	30	37.1013	5	1	5.08043	3.94865	37	25.1621	-2.06734	0.715042	8.23007	0.0041202	0.0108673	LOC103138864	protein_coding		protein arginine N-methyltransferase 8-B-like
103144044	9788	9327	8698	8123	2188	1873	1822	3011	1815	9485.93	9328	8699	8372.52	2189	1874	1852.32	2973.33	1816	5176.68	-2.06706	0.16637	150.085	1.66063e-34	7.10744e-33	dlgap4a	protein_coding		discs, large (Drosophila) homolog-associated protein 4a
103153397	357	390	348	363	130	40	37	112	113	346.916	391	349	375.135	131	41	38.6112	111.549	114	210.912	-2.06669	0.36251	31.7605	1.74401e-08	1.16876e-07	paqr7a	protein_coding		progestin and adipoQ receptor family member VII, a
103150398	115	125	233	100	34	36	28	29	40	112.409	126	234	104.09	35	37	29.4665	29.6149	41	83.1755	-2.06616	0.314658	42.8103	6.0314e-11	5.35387e-10	dnah11	protein_coding		dynein axonemal heavy chain 11
103139163	52	39	31	32	3	12	11	12	4	51.3591	40	32	34.0095	4	13	12.193	12.8331	5	22.7105	-2.06543	0.406117	26.5226	2.60476e-07	1.49359e-06	LOC103139163	protein_coding		uncharacterized LOC103139163
103145742	74	33	39	42	2	37	7	2	4	72.678	34	40	44.3154	3	38	8.12868	2.96149	5	27.5648	-2.06469	0.667675	9.42199	0.00214398	0.00610396	cldn23.1	protein_coding	cldn23a	claudin 23.1
103143857	79	43	59	54	11	8	27	11	9	77.5232	44	60	56.6825	12	9	28.4504	11.846	10	34.3891	-2.0646	0.391554	27.9941	1.21689e-07	7.32733e-07	LOC103143857	protein_coding		homeodomain-interacting protein kinase 2-like
103137048	250	221	162	124	37	67	51	31	35	243.229	222	163	128.824	38	68	52.8364	31.5892	36	109.275	-2.06403	0.3093	43.9962	3.29012e-11	2.99838e-10	LOC103137048	protein_coding		dimethylaniline monooxygenase [N-oxide-forming] 5-like
103151832	26	51	49	24	6	11	6	7	11	26.1641	52	50	25.7648	7	12	7.1126	7.8973	12	22.2154	-2.06393	0.408965	26.1239	3.20191e-07	1.81415e-06	slitrk2	protein_coding		SLIT and NTRK-like family, member 2
103131848	105	46	89	84	28	23	12	25	5	102.718	47	90	87.6002	29	24	13.2091	25.6662	6	47.2437	-2.06311	0.422013	23.7227	1.11265e-06	5.81168e-06	LOC103131848	protein_coding		uncharacterized LOC103131848
103130641	50	12	53	90	5	6	2	15	30	49.421	13	54	93.7837	6	7	3.04826	15.7946	31	30.3386	-2.06274	0.646405	10.0292	0.00154079	0.00454085	LOC103130641	protein_coding		interferon-induced protein 44-like
103149204	248	209	181	100	35	42	39	58	42	241.291	210	182	104.09	36	43	40.6434	58.2426	43	106.474	-2.06121	0.295959	48.0404	4.17536e-12	4.15244e-11	LOC103149204	protein_coding		tryptophan 5-hydroxylase 1-like
103139110	392	385	415	568	119	114	55	133	105	380.833	386	416	586.406	120	115	56.9008	132.28	106	255.491	-2.05996	0.262518	60.4047	7.72281e-15	9.662e-14	slc52a3	protein_coding		solute carrier family 52 member 3
103150243	55	62	74	26	9	15	12	11	14	54.2662	63	75	27.8259	10	16	13.2091	11.846	15	31.7941	-2.05922	0.375533	30.5105	3.32056e-08	2.14741e-07	LOC103150243	protein_coding		nuclear factor 7, ovary-like
103130834	283	252	433	627	123	51	24	120	161	275.207	253	434	647.211	124	52	25.4021	119.447	162	232.474	-2.05852	0.467472	18.9009	1.37689e-05	6.07755e-05	tgfbr1b	protein_coding	tgfbr1	transforming growth factor, beta receptor 1 b
103134970	205	180	138	96	39	27	35	45	35	199.622	181	139	99.9673	40	28	36.5791	45.4095	36	89.5087	-2.05838	0.284301	52.2381	4.9162e-13	5.33333e-12	grm1a	protein_coding		glutamate receptor, metabotropic 1a
103147617	20	36	17	13	5	6	1	6	4	20.3498	37	18	14.4283	6	7	2.03217	6.91014	5	12.9689	-2.05688	0.483404	18.8567	1.40913e-05	6.2114e-05	calcoco1b	protein_coding	calcoco1	calcium binding and coiled-coil domain 1b
103138518	474	358	307	325	94	91	78	81	91	460.294	359	308	335.972	95	92	80.2708	80.9473	92	211.498	-2.0551	0.191403	114.665	9.31975e-27	2.63312e-25	arhgef18b	protein_coding		rho/rac guanine nucleotide exchange factor (GEF) 18b
107837695	29	18	14	12	2	3	6	0	7	29.0712	19	15	13.3977	3	4	7.1126	0.987163	8	11.0632	-2.05423	0.519814	16.2767	5.47331e-05	0.000216346	LOC107837695	protein_coding		uncharacterized LOC107837695
103133906	46	52	24	34	2	6	9	6	20	45.5449	53	25	36.0707	3	7	10.1609	6.91014	21	23.0763	-2.05407	0.479455	18.4789	1.71798e-05	7.46504e-05	gabra3	protein_coding		gamma-aminobutyric acid type A receptor subunit alpha3
103150232	2833	3019	2566	2058	605	653	770	568	551	2746.26	3020	2567	2121.99	606	654	783.402	561.696	552	1512.48	-2.04962	0.154185	172.543	2.06e-39	1.13816e-37	zgc:101663	protein_coding		alpha-1,3-mannosyl-glycoprotein 4-beta-N-acetylglucosaminyltransferase C
103141225	588	849	625	424	131	158	177	177	102	570.764	850	626	438.001	132	159	180.863	175.715	103	359.483	-2.04906	0.244844	68.6063	1.20218e-16	1.73227e-15	LOC103141225	protein_coding		neurexin-2-like
103149652	43	52	46	34	9	6	6	5	23	42.6377	53	47	36.0707	10	7	7.1126	5.92298	24	25.8604	-2.04781	0.429149	23.0313	1.59386e-06	8.14012e-06	lrtm1	protein_coding		leucine rich repeats and transmembrane domains 1
103146343	368	404	413	325	109	70	62	128	84	357.576	405	414	335.972	110	71	64.0134	127.344	85	218.878	-2.04706	0.236483	73.8758	8.31888e-18	1.3083e-16	abca4b	protein_coding		ATP-binding cassette, sub-family A (ABC1), member 4b
103134548	111	81	199	508	70	48	6	81	68	108.532	82	200	524.571	71	49	7.1126	80.9473	69	132.463	-2.04518	0.61046	10.9477	0.000937207	0.00290806	peak1	gene=peak1		pseudopodium enriched atypical kinase 1
103155112	2705	2540	2338	1551	522	330	389	523	989	2622.22	2541	2339	1599.48	523	331	396.273	517.273	990	1317.69	-2.04468	0.29085	48.1172	4.0149e-12	4.00304e-11	nlrc3	protein_coding		NLR family, CARD domain containing 3
103155150	97	75	109	62	9	27	20	30	14	94.9659	76	110	64.9272	10	28	21.3378	30.602	15	50.0925	-2.04256	0.35379	33.3632	7.64589e-09	5.37828e-08	LOC103155150	protein_coding		dnaJ homolog subfamily B member 5-like
103149034	124	77	152	385	20	52	55	24	71	121.13	78	153	397.808	21	53	56.9008	24.6791	72	108.613	-2.04222	0.50052	16.2824	5.45694e-05	0.00021573	LOC103149034	protein_coding		L-amino-acid oxidase-like
107835373	32	29	41	55	5	10	8	8	13	31.9783	30	42	57.7131	6	11	9.14477	8.88446	14	23.4134	-2.04207	0.385265	28.912	7.57416e-08	4.67492e-07	LOC107835373	lncRNA		uncharacterized LOC107835373
103144682	43	50	41	40	6	19	7	11	6	42.6377	51	42	42.2542	7	20	8.12868	11.846	7	25.763	-2.04185	0.37425	30.5685	3.22288e-08	2.08918e-07	nhsl2	protein_coding		NHS-like 2
103132931	804	441	574	348	146	71	118	165	150	780.077	442	575	359.676	147	72	120.914	163.869	151	312.393	-2.04178	0.294451	47.0411	6.95129e-12	6.76311e-11	LOC103132931	protein_coding	slc47a1	multidrug and toxin extrusion protein 1
103131077	28	49	39	25	9	4	9	9	8	28.1021	50	40	26.7954	10	5	10.1609	9.87163	9	20.9922	-2.04053	0.389007	28.5102	9.32082e-08	5.68626e-07	LOC103131077	lncRNA		uncharacterized LOC103131077
103150831	604	508	457	374	174	55	63	175	119	586.269	509	458	386.471	175	56	65.0295	173.741	120	281.057	-2.03939	0.345914	33.9682	5.60209e-09	4.00553e-08	ntrk1	protein_coding		neurotrophic tyrosine kinase, receptor, type 1
103152650	84	95	56	64	17	21	18	21	10	82.3684	96	57	66.9884	18	22	19.3056	21.7176	11	43.82	-2.03827	0.313214	43.0451	5.34928e-11	4.78252e-10	ttc16	protein_coding		tetratricopeptide repeat domain 16
103134651	19054	3070	29870	23652	4562	2319	6776	6243	3130	18465	3071	29871	24376.6	4563	2320	6886.01	6163.84	3131	10983.1	-2.03818	0.614983	10.6824	0.00108161	0.0033081	si:ch211-220m17.5	protein_coding		guanylin family protein
103142107	1618	1683	1375	1069	368	280	315	441	336	1568.88	1684	1376	1102.73	369	281	321.083	436.326	337	830.668	-2.0381	0.179254	126.5	2.39019e-29	7.73602e-28	prdm15	protein_coding		PR domain containing 15
103131402	2088	427	663	1305	112	121	132	109	881	2024.32	428	664	1345.95	113	122	135.139	108.588	882	647	-2.03533	0.811873	6.11522	0.0134022	0.0307761	card9	protein_coding		caspase recruitment domain family, member 9
103156724	906	813	869	643	204	139	90	301	249	878.919	814	870	663.7	205	140	92.4638	298.123	250	468.023	-2.03271	0.299714	44.9192	2.05336e-11	1.91467e-10	gatad2b	protein_coding		GATA zinc finger domain containing 2B
103151169	105	75	64	58	9	12	17	13	37	102.718	76	65	60.8048	10	13	18.2895	13.8203	38	44.1814	-2.03224	0.40181	25.506	4.41011e-07	2.44253e-06	LOC103151169	protein_coding		E3 ubiquitin/ISG15 ligase TRIM25-like
103155159	114	134	107	115	42	22	12	32	32	111.44	135	108	119.548	43	23	13.2091	32.5764	33	68.7526	-2.03194	0.314432	41.6975	1.06543e-10	9.24739e-10	LOC103155159	protein_coding		tight junction protein ZO-3-like
103129897	44	59	31	20	4	11	15	6	7	43.6068	60	32	21.6424	5	12	16.2574	6.91014	8	22.8241	-2.03143	0.44741	20.8853	4.87622e-06	2.31688e-05	LOC103129897	protein_coding		low affinity immunoglobulin gamma Fc region receptor II-like
103142184	1090	1038	887	661	225	256	138	213	285	1057.22	1039	888	682.251	226	257	141.236	211.253	286	531.996	-2.03088	0.225558	79.3449	5.21612e-19	9.01172e-18	aclya	protein_coding	acly	ATP citrate lyase a
103155484	22	25	21	10	5	3	4	4	4	22.2879	26	22	11.3365	6	4	5.08043	4.93581	5	11.849	-2.03	0.456413	20.9756	4.65175e-06	2.21562e-05	LOC103155484	protein_coding		fibrous sheath CABYR-binding protein-like
103148272	373	506	378	254	79	92	44	80	163	362.421	507	379	262.801	80	93	45.7238	79.9602	164	219.323	-2.02945	0.340122	34.8623	3.53866e-09	2.59461e-08	LOC103148272	protein_coding	sorbs1	sorbin and SH3 domain-containing protein 1
103155448	23	18	44	35	4	5	11	6	7	23.2569	19	45	37.1013	5	6	12.193	6.91014	8	18.0513	-2.02903	0.437409	22.139	2.53605e-06	1.25832e-05	LOC103155448	protein_coding		transmembrane and TPR repeat-containing protein 1-like
103132046	1313	812	1323	4349	357	453	395	459	749	1273.32	813	1324	4483.07	358	454	402.37	454.095	750	1145.76	-2.02844	0.521904	14.7048	0.000125726	0.00046801	junb	protein_coding		JunB proto-oncogene, AP-1 transcription factor subunit
103137200	75	50	62	48	10	10	6	6	36	73.647	51	63	50.4989	11	11	7.1126	6.91014	37	34.5743	-2.02758	0.481817	17.6062	2.71699e-05	0.000113619	si:ch73-361p23.3	protein_coding	tnfrsf4	tumor necrosis factor receptor superfamily member 4
103142578	613	518	672	704	203	149	68	168	179	594.99	519	673	726.566	204	150	70.1099	166.83	180	364.944	-2.0267	0.27528	53.0524	3.24771e-13	3.57719e-12	fyco1a	protein_coding	fyco1	FYVE and coiled-coil domain autophagy adaptor 1a
103138784	36	12	44	28	7	1	9	11	5	35.8545	13	45	29.8871	8	2	10.1609	11.846	6	17.972	-2.02503	0.499131	16.6931	4.39411e-05	0.000176857	cd248	protein_coding		CD248 molecule
103134687	753	735	559	516	160	117	167	183	154	730.656	736	560	532.815	161	118	170.702	181.638	155	371.757	-2.02467	0.189708	112.224	3.19066e-26	8.83213e-25	si:ch211-51e12.7	protein_coding		uncharacterized LOC103134687
103141047	237	260	247	164	36	61	36	72	70	230.631	261	248	170.047	37	62	37.5952	72.0629	71	132.149	-2.02328	0.278889	52.0717	5.35095e-13	5.78432e-12	LOC103141047	protein_coding		protein turtle homolog B-like
103135235	9982	8377	7894	6683	2140	1802	1087	2945	2142	9673.92	8378	7895	6888.47	2141	1803	1105.5	2908.18	2143	4770.67	-2.0227	0.237207	70.809	3.93542e-17	5.87819e-16	plekhg1	protein_coding		pleckstrin homology and RhoGEF domain containing G1
103130467	65	59	39	35	12	13	7	16	9	63.9566	60	40	37.1013	13	14	8.12868	16.7818	10	29.2187	-2.02099	0.355994	33.0318	9.06646e-09	6.32063e-08	LOC103130467	protein_coding		histone H3
103135637	275	252	288	167	70	70	46	63	49	267.455	253	289	173.139	71	71	47.756	63.1784	50	142.837	-2.01955	0.241269	69.6148	7.20952e-17	1.0561e-15	LOC103135637	protein_coding		alpha-(1,3)-fucosyltransferase 11
103155655	16	25	10	10	0	4	1	4	6	16.4737	26	11	11.3365	1	5	2.03217	4.93581	7	9.41979	-2.01952	0.544687	14.386	0.000148906	0.000546707	LOC103155655	protein_coding		uncharacterized LOC103155655
103151074	420	405	300	237	88	93	94	78	61	407.966	406	301	245.281	89	94	96.5281	77.9859	62	197.751	-2.01946	0.236195	72.2363	1.90909e-17	2.92502e-16	LOC103151074	protein_coding		protein bark beetle-like
103130127	349	373	289	258	81	64	62	104	76	339.164	374	290	266.923	82	65	64.0134	103.652	77	184.639	-2.01886	0.217003	85.9143	1.87903e-20	3.58116e-19	LOC103130127	protein_coding		opsin-5-like
103141421	112	157	153	191	37	56	27	38	28	109.501	158	154	197.873	38	57	28.4504	38.4993	29	90.0361	-2.01874	0.291815	47.6282	5.15216e-12	5.09239e-11	rp1l1a	protein_coding		rp1 like 1a
103129423	102	93	124	76	31	24	15	29	19	99.8111	94	125	79.3555	32	25	16.2574	29.6149	20	57.8932	-2.01755	0.290453	48.7432	2.91774e-12	2.93912e-11	LOC103129423	protein_coding		cyclic nucleotide-gated cation channel beta-1-like
103136504	22	22	26	20	5	1	4	7	7	22.2879	23	27	21.6424	6	2	5.08043	7.8973	8	13.6564	-2.01741	0.425243	23.8329	1.05071e-06	5.50705e-06	dld	protein_coding	dll1	deltaD
103146166	60	56	142	102	25	15	19	24	25	59.1114	57	143	106.151	26	16	20.3217	24.6791	26	53.1403	-2.01381	0.364759	30.3992	3.51669e-08	2.26728e-07	LOC103146166	protein_coding		EGF-like repeat and discoidin I-like domain-containing protein 3
103146170	35	34	21	29	2	11	9	4	7	34.8854	35	22	30.9177	3	12	10.1609	4.93581	8	17.8778	-2.01241	0.419291	23.8514	1.04064e-06	5.46163e-06	rlbp1a	protein_coding		retinaldehyde binding protein 1a
103148178	367	231	284	323	77	68	39	97	89	356.607	232	285	333.911	78	69	40.6434	96.7419	90	175.767	-2.0109	0.27049	54.5092	1.54721e-13	1.74854e-12	nol4l	protein_coding		nucleolar protein 4 like
103144172	566	555	817	1019	195	138	68	271	249	549.445	556	818	1051.2	196	139	70.1099	268.508	250	433.141	-2.00902	0.355787	31.1406	2.39995e-08	1.57969e-07	arhgap18	protein_coding		Rho GTPase activating protein 18
103133819	99	126	94	78	6	13	32	6	62	96.904	127	95	81.4166	7	14	33.5308	6.91014	63	58.3068	-2.00815	0.569326	12.2175	0.000473428	0.00156715	kcnk3a	protein_coding	kcnk3	potassium channel, subfamily K, member 3a
107838497	55	44	26	14	6	11	13	4	5	54.2662	45	27	15.4589	7	12	14.2252	4.93581	6	20.654	-2.0075	0.483187	17.444	2.95894e-05	0.000122985	LOC107838497	lncRNA		uncharacterized LOC107838497
103149922	1422	1509	1150	928	369	336	50	482	319	1378.94	1510	1151	957.419	370	337	51.8204	476.8	320	728.109	-2.00552	0.422979	21.9241	2.83656e-06	1.39854e-05	pikfyve	protein_coding		phosphoinositide kinase, FYVE finger containing
103136652	73	88	98	78	12	30	27	13	19	71.7089	89	99	81.4166	13	31	28.4504	13.8203	20	49.7107	-2.00537	0.321487	39.2044	3.81682e-10	3.14986e-09	rbfox1l	protein_coding		RNA binding fox-1 homolog 1, like
103142466	95	70	113	56	7	26	16	27	24	93.0278	71	114	58.7437	8	27	17.2735	27.6406	25	49.0762	-2.00433	0.373928	28.6904	8.49238e-08	5.20758e-07	slc12a3	protein_coding		solute carrier family 12 member 3
103140669	114	16	112	123	13	5	19	18	55	111.44	17	113	127.793	14	6	20.3217	18.7561	56	53.8123	-2.00381	0.619722	10.2616	0.0013583	0.00405814	LOC103140669	protein_coding		uncharacterized LOC103140669
103148953	159	154	118	118	16	61	21	28	41	155.046	155	119	122.64	17	62	22.3539	28.6277	42	80.4076	-2.00348	0.360702	30.5254	3.29516e-08	2.13199e-07	kcnab1b	protein_coding		potassium voltage-gated channel subfamily A regulatory beta subunit 1b
103155691	68	89	47	43	15	15	12	12	19	66.8637	90	48	45.346	16	16	13.2091	12.8331	20	36.4724	-2.00331	0.340768	35.1327	3.07978e-09	2.28015e-08	LOC103155691	protein_coding		uridine diphosphate glucose pyrophosphatase-like
103150581	3171	2801	2419	1984	640	742	584	645	608	3073.79	2802	2420	2045.72	641	743	594.41	637.707	609	1507.4	-2.00301	0.147114	181.448	2.33995e-41	1.41896e-39	acvr1	protein_coding		activin A receptor type 1
103131538	56	127	162	209	46	27	3	51	44	55.2353	128	163	216.424	47	28	4.06434	51.3325	45	82.0062	-2.00278	0.548347	13.078	0.000298789	0.0010302	LOC103131538	protein_coding		vacuolar protein sorting-associated protein 13C-like
103140843	24	29	17	13	0	11	7	4	0	24.226	30	18	14.4283	1	12	8.12868	4.93581	1	12.6354	-2.00272	0.575554	12.3138	0.000449625	0.00149578	LOC103140843	protein_coding		H-2 class II histocompatibility antigen, E-S beta chain-like
103130762	132	130	112	57	21	23	22	21	43	128.882	131	113	59.7742	22	24	23.37	21.7176	44	63.0827	-2.00185	0.344558	33.6292	6.66829e-09	4.72709e-08	LOC103130762	protein_coding		cAMP-specific 3',5'-cyclic phosphodiesterase 4C-like
103147529	13	18	10	19	1	3	2	0	9	13.5666	19	11	20.6118	2	4	3.04826	0.987163	10	9.35709	-2.00122	0.555135	13.5364	0.000233975	0.000823655	p2rx3a	protein_coding		purinergic receptor P2X, ligand-gated ion channel, 3a
103134626	248	187	510	1794	186	72	50	197	363	241.291	188	511	1849.91	187	73	51.8204	195.458	364	406.831	-2.00101	0.819331	5.81424	0.0158969	0.0356833	slc2a1b	protein_coding		solute carrier family 2 member 1b
107834499	13	13	15	14	51	41	104	41	52	13.5666	14	16	15.4589	52	42	106.689	41.4608	53	39.3528	2.00002	0.387816	25.5773	4.25009e-07	2.3608e-06	LOC107834499	lncRNA		uncharacterized LOC107834499
103152327	28	24	27	25	75	131	136	108	84	28.1021	25	28	26.7954	76	132	139.204	107.601	85	71.9669	2.00048	0.288217	46.2998	1.01477e-11	9.731e-11	aldoab	protein_coding		aldolase a, fructose-bisphosphate, b
103151009	13	9	4	8	30	33	38	46	38	13.5666	10	5	9.27531	31	34	39.6273	46.3966	39	25.3184	2.00335	0.368774	30.4144	3.48937e-08	2.25179e-07	tmem150c	protein_coding		transmembrane protein 150C
103152153	78	97	78	83	418	275	330	426	251	76.5541	98	79	86.5696	419	276	336.324	421.518	252	227.218	2.00389	0.228146	71.1472	3.31536e-17	4.98745e-16	pla1a	protein_coding		phospholipase A1 member A
103152679	311	256	387	359	1532	1239	918	1772	1154	302.34	257	388	371.013	1533	1240	933.783	1750.24	1155	881.153	2.00461	0.21252	79.8412	4.05734e-19	7.08554e-18	LOC103152679	gene=LOC103152679		methylmalonate-semialdehyde dehydrogenase [acylating], mitochondrial-like
103137558	830	787	998	758	3299	3948	3710	3502	2458	805.272	788	999	782.218	3300	3949	3770.69	3458.03	2459	2256.8	2.00547	0.16065	139.344	3.70337e-32	1.41854e-30	man2b2	protein_coding		mannosidase, alpha, class 2B, member 2
107838564	94	90	46	51	209	318	313	305	276	92.0588	91	47	53.5907	210	319	319.051	302.072	277	190.086	2.00791	0.26341	53.3724	2.75953e-13	3.0592e-12	LOC107838564	lncRNA		uncharacterized LOC107838564
107833242	23	17	24	26	72	71	179	32	112	23.2569	18	25	27.8259	73	72	182.895	32.5764	113	63.0616	2.00938	0.452277	18.1361	2.05666e-05	8.81486e-05	LOC107833242	lncRNA		uncharacterized LOC107833242
103135414	14	1	28	17	66	64	34	64	90	14.5356	2	29	18.5506	67	65	35.563	64.1656	91	42.9794	2.01104	0.500027	14.9729	0.000109067	0.000411035	LOC103135414	protein_coding		macrophage-expressed gene 1 protein-like
103153070	25	18	18	16	67	96	87	90	62	25.195	19	19	17.52	68	97	89.4155	89.8318	63	54.218	2.01106	0.288442	48.1438	3.96084e-12	3.95347e-11	LOC103153070	protein_coding		glutamate receptor ionotropic, NMDA 2C-like
103141671	485	400	365	236	1447	1680	1503	1692	1143	470.953	401	366	244.25	1448	1681	1528.19	1671.27	1144	994.962	2.0115	0.201204	89.6432	2.85231e-21	5.77409e-20	bri3	protein_coding		brain protein I3
103132859	7	6	7	8	10	18	33	10	85	7.75232	7	8	9.27531	11	19	34.5469	10.8588	86	21.4926	2.0117	0.630487	9.53463	0.0020163	0.00577423	LOC103132859	protein_coding		granzyme K-like
103135958	156	102	130	157	484	476	792	526	485	152.139	103	131	162.833	485	477	805.756	520.235	486	369.218	2.01525	0.228195	70.7944	3.96461e-17	5.91856e-16	scamp2l	protein_coding	scamp2	secretory carrier membrane protein 2, like
103146966	4	8	3	3	10	44	14	10	28	4.8452	9	4	4.12236	11	45	15.2413	10.8588	29	14.7853	2.0158	0.574772	12.0662	0.000513446	0.00168607	LOC103146966	lncRNA		uncharacterized LOC103146966
103150903	21	4	10	8	19	73	58	30	51	21.3189	5	11	9.27531	20	74	59.949	30.602	52	31.4606	2.01837	0.496111	15.6074	7.79502e-05	0.000301238	LOC103150903	protein_coding		P2Y purinoceptor 14-like
107837068	14	14	10	11	40	89	49	57	28	14.5356	15	11	12.3671	41	90	50.8043	57.2554	29	35.6625	2.01858	0.399834	24.6084	7.02443e-07	3.78842e-06	LOC107837068	lncRNA		uncharacterized LOC107837068
103154973	590	546	602	427	1986	2478	2472	2173	1852	572.702	547	603	441.093	1987	2479	2512.78	2146.09	1853	1460.19	2.02081	0.147454	168.84	1.32577e-38	6.98621e-37	manea	protein_coding		mannosidase, endo-alpha
103150203	1805	85	1092	925	4145	6024	3499	2551	3453	1750.09	86	1093	954.327	4146	6025	3556.3	2519.24	3454	2620.44	2.02089	0.683645	7.74761	0.00537838	0.0137676	LOC103150203	protein_coding		securin-like
107837770	63	35	29	39	171	242	93	267	84	62.0185	36	30	41.2236	172	243	95.512	264.56	85	114.368	2.02286	0.399515	23.2966	1.38846e-06	7.15393e-06	LOC107837770	protein_coding		zinc finger protein OZF-like
103136532	56	36	36	16	130	171	187	150	103	55.2353	37	37	17.52	131	172	191.024	149.062	104	99.3157	2.02337	0.329356	34.9391	3.40174e-09	2.50159e-08	elp4	protein_coding		elongator acetyltransferase complex subunit 4
103136735	604	557	646	489	2388	2372	1898	3058	1966	586.269	558	647	504.989	2389	2373	1929.55	3019.73	1967	1552.73	2.02448	0.161742	140.356	2.22474e-32	8.59385e-31	iffo1	protein_coding		intermediate filament family orphan 1
103140535	72	106	69	60	344	332	180	355	368	70.7399	107	70	62.866	345	333	183.911	351.43	369	210.327	2.02691	0.268275	52.1302	5.19411e-13	5.61965e-12	map3k15	protein_coding		mitogen-activated protein kinase kinase kinase 15
103155093	5	14	9	6	45	28	29	50	37	5.81424	15	10	7.21413	46	29	30.4826	50.3453	38	25.7618	2.02909	0.392786	26.9099	2.13168e-07	1.2383e-06	LOC103155093	protein_coding		ribosome biogenesis protein TSR3 homolog
103143331	449	415	675	872	2579	2207	1838	3276	2497	436.068	416	676	899.705	2580	2208	1868.58	3234.93	2498	1646.37	2.02971	0.245891	60.6125	6.94911e-15	8.74603e-14	zc3h7bb	protein_coding		zinc finger CCCH-type containing 7Bb
103138679	45	36	42	26	123	110	223	208	110	44.5758	37	43	27.8259	124	111	227.603	206.317	111	103.591	2.03239	0.322265	36.7978	1.31041e-09	1.02046e-08	ppp1r14c	protein_coding		protein phosphatase 1, regulatory (inhibitor) subunit 14C
103135853	60	47	59	40	258	185	187	275	163	59.1114	48	60	42.2542	259	186	191.024	272.457	164	142.427	2.03411	0.248653	62.5549	2.59116e-15	3.36016e-14	LOC103135853	protein_coding		synaptic vesicle glycoprotein 2C-like
103154204	23	36	38	47	80	463	66	104	44	23.2569	37	39	49.4683	81	464	68.0777	103.652	45	101.162	2.03526	0.60319	10.2017	0.00140313	0.00417427	apoba	protein_coding		apolipoprotein Ba
103152048	531	708	399	370	1713	2425	3224	1796	1103	515.529	709	400	382.349	1714	2426	3276.88	1773.93	1104	1366.85	2.03688	0.293918	42.6703	6.4788e-11	5.73797e-10	LOC103152048	protein_coding		tubulin beta chain-like
103130843	105	66	68	59	506	152	175	436	272	102.718	67	69	61.8354	507	153	178.831	431.39	273	204.864	2.03788	0.374562	26.6215	2.47474e-07	1.42518e-06	si:ch211-218c6.8	protein_coding	bcl2l14	apoptosis facilitator Bcl-2-like protein 14
103130883	14	18	10	10	50	82	41	51	58	14.5356	19	11	11.3365	51	83	42.6756	51.3325	59	38.0978	2.03792	0.346228	34.2975	4.72979e-09	3.41486e-08	LOC103130883	protein_coding		transient receptor potential cation channel subfamily A member 1-like
103131284	75	95	81	135	468	398	378	336	423	73.647	96	82	140.16	469	399	385.096	332.674	424	266.842	2.03821	0.22447	75.5246	3.60875e-18	5.83653e-17	rsf1b.1	gene=LOC103131284		remodeling and spacing factor 1b, tandem duplicate 1
103146544	5	5	1	2	14	15	19	13	21	5.81424	6	2	3.09177	15	16	20.3217	13.8203	22	11.5609	2.03829	0.489149	18.8366	1.42406e-05	6.27562e-05	LOC103146544	protein_coding		uncharacterized LOC103146544
103144678	168	111	109	119	493	533	616	444	523	163.768	112	110	123.671	494	534	626.925	439.287	524	347.517	2.0389	0.187438	108.838	1.76073e-25	4.65708e-24	LOC103144678	protein_coding		GTPase IMAP family member 7-like
103147375	179	188	124	101	630	637	701	557	521	174.427	189	125	105.12	631	638	713.292	550.837	522	405.408	2.04111	0.208507	87.0648	1.05023e-20	2.04577e-19	LOC103147375	protein_coding		SUMO-conjugating enzyme UBC9-like
103144222	143	207	222	218	784	1054	767	742	744	139.542	208	223	225.699	785	1055	780.354	733.462	745	543.895	2.04258	0.193392	100.944	9.46316e-24	2.28025e-22	cnksr1	protein_coding		connector enhancer of kinase suppressor of Ras 1
103141318	10	5	14	3	43	37	25	36	39	10.6594	6	15	4.12236	44	38	26.4182	36.525	40	24.525	2.04387	0.401773	26.1587	3.14472e-07	1.78323e-06	epx	protein_coding		eosinophil peroxidase
103144734	173	181	175	116	647	723	925	572	458	168.613	182	176	120.579	648	724	940.895	565.644	459	442.748	2.0442	0.235609	67.8521	1.76228e-16	2.50894e-15	dmac2l	protein_coding	atp5s	distal membrane arm assembly component 2 like
103135033	167	137	123	114	604	513	323	613	751	162.799	138	124	118.518	605	514	329.212	606.118	752	372.183	2.04656	0.245752	62.6172	2.51051e-15	3.25866e-14	gabbr2	protein_coding		gamma-aminobutyric acid (GABA) B receptor, 2
103143682	18	7	17	11	60	66	85	54	23	18.4118	8	18	12.3671	61	67	87.3834	54.2939	24	38.9396	2.04707	0.425203	21.9864	2.74583e-06	1.35601e-05	zgc:171844	protein_coding		uncharacterized LOC103143682
103143235	13	13	8	9	38	62	56	33	48	13.5666	14	9	10.3059	39	63	57.9169	33.5635	49	32.1503	2.04711	0.357449	32.961	9.40245e-09	6.53157e-08	LOC103143235	protein_coding		protein-glutamine gamma-glutamyltransferase E-like
103142178	239	342	215	226	1158	1064	841	1501	737	232.569	343	216	233.944	1159	1065	855.544	1482.72	738	702.864	2.04783	0.233474	68.8494	1.06277e-16	1.54195e-15	LOC103142178	protein_coding		disintegrin and metalloproteinase domain-containing protein 11-like
103135748	10	1	41	77	138	163	87	144	162	10.6594	2	42	80.3861	139	164	89.4155	143.139	163	92.6222	2.05054	0.640594	9.16512	0.00246672	0.00691453	LOC103135748	protein_coding		7-alpha-hydroxycholest-4-en-3-one 12-alpha-hydroxylase
103147885	41	121	43	26	214	307	235	178	276	40.6997	122	44	27.8259	215	308	239.796	176.702	277	161.225	2.05273	0.393715	24.48	7.50853e-07	4.03044e-06	LOC103147885	protein_coding		zinc finger protein OZF-like
103150302	113	98	95	84	452	470	429	403	279	110.471	99	96	87.6002	453	471	436.917	398.814	280	270.311	2.05303	0.206373	91.2	1.29863e-21	2.69265e-20	dgkb	protein_coding		diacylglycerol kinase, beta
107833405	17	16	8	5	39	50	106	32	25	17.4427	17	9	6.18354	40	51	108.721	32.5764	26	34.2138	2.05469	0.503799	15.5574	8.00372e-05	0.000308954	LOC107833405	lncRNA		uncharacterized LOC107833405
103139328	157	131	145	98	890	482	83	686	632	153.108	132	146	102.028	891	483	85.3512	678.181	633	367.074	2.05556	0.461169	17.6604	2.6407e-05	0.000110819	dhodh	protein_coding		dihydroorotate dehydrogenase
103140227	143	177	105	109	503	712	744	514	308	139.542	178	106	113.365	504	713	756.984	508.389	309	369.809	2.05608	0.282729	47.4749	5.57139e-12	5.49088e-11	LOC103140227	protein_coding		protein FAM180A-like
107836607	3	12	3	0	26	21	18	13	31	3.87616	13	4	1.03059	27	22	19.3056	13.8203	32	15.1147	2.05643	0.541296	14.3618	0.00015083	0.000552957	LOC107836607	lncRNA		uncharacterized LOC107836607
103136408	438	226	466	762	1932	2266	1783	2226	1700	425.408	227	467	786.341	1933	2267	1812.7	2198.41	1701	1313.1	2.05712	0.279085	48.2167	3.81634e-12	3.81341e-11	tmem154	protein_coding		transmembrane protein 154
103149836	130	133	177	273	826	518	1093	773	531	126.944	134	178	282.382	827	519	1111.6	764.064	532	497.221	2.05816	0.300562	41.8495	9.85767e-11	8.59412e-10	rgmd	protein_coding		RGM domain family, member D
103156057	8	4	3	7	24	19	42	25	20	8.72136	5	4	8.24472	25	20	43.6917	25.6662	21	17.9249	2.05884	0.44929	21.5591	3.43089e-06	1.66722e-05	fam83f	protein_coding		family with sequence similarity 83 member F
107833448	8	4	9	1	33	22	18	32	25	8.72136	5	10	2.06118	34	23	19.3056	32.5764	26	17.8516	2.05922	0.447044	21.8593	2.93399e-06	1.44293e-05	LOC107833448	lncRNA		uncharacterized LOC107833448
103150303	84	70	57	40	241	268	367	234	205	82.3684	71	58	42.2542	242	269	373.919	231.983	206	175.169	2.05955	0.268377	54.0577	1.94684e-13	2.18214e-12	LOC103150303	protein_coding		alkylglycerol monooxygenase-like
103151058	63	66	33	41	226	160	244	252	189	62.0185	67	34	43.2848	227	161	248.941	249.752	190	142.555	2.06088	0.265562	55.8463	7.83652e-14	9.0737e-13	amigo1	protein_coding		adhesion molecule with Ig-like domain 1
103140874	57	57	42	65	223	332	205	227	182	56.2043	58	43	68.019	224	333	209.314	225.073	183	155.512	2.06113	0.251746	62.2023	3.0993e-15	3.99824e-14	frrs1l	protein_coding		ferric chelate reductase 1 like
103137005	11	15	15	12	46	61	75	62	48	11.6285	16	16	13.3977	47	62	77.2225	62.1912	49	39.3822	2.06135	0.319544	41.9832	9.20589e-11	8.03869e-10	iqcg	protein_coding		IQ motif containing G
103147418	13	13	12	10	38	54	76	50	48	13.5666	14	13	11.3365	39	55	78.2386	50.3453	49	35.943	2.06415	0.341557	36.6296	1.42846e-09	1.10609e-08	si:ch211-157c3.4	protein_coding		Lipopolysaccharide-induced tumor necrosis factor-alpha factor homolog-like
103141656	130	111	70	91	419	493	609	380	207	126.944	112	71	94.8143	420	494	619.812	376.109	208	280.298	2.0652	0.310744	39.6858	2.98293e-10	2.48417e-09	rnf151	protein_coding		ring finger protein 151
103154032	31	15	38	144	249	178	220	394	188	31.0093	16	39	149.436	250	179	224.555	389.929	189	163.103	2.06748	0.523492	13.9093	0.00019185	0.000689205	proser2	protein_coding		proline and serine rich 2
103130575	16	25	14	1	77	51	55	107	18	16.4737	26	15	2.06118	78	52	56.9008	106.614	19	41.3388	2.06842	0.572541	11.9448	0.000548007	0.00178955	LOC103130575	protein_coding		C-C chemokine receptor type 6-like
103143294	16	1	12	45	45	57	42	92	173	16.4737	2	13	47.4072	46	58	43.6917	91.8061	174	54.7087	2.07019	0.643205	9.33213	0.00225171	0.00638221	LOC103143294	protein_coding		protein FAM49A-like
103149473	21	13	17	4	36	82	97	57	30	21.3189	14	18	5.15295	37	83	99.5764	57.2554	31	40.7004	2.07096	0.472166	17.9424	2.27693e-05	9.67404e-05	LOC103149473	lncRNA		uncharacterized LOC103149473
103148491	107	82	76	80	167	597	507	208	341	104.656	83	77	83.4778	168	598	516.171	206.317	342	242.069	2.07231	0.369144	28.2108	1.08796e-07	6.58579e-07	LOC103148491	protein_coding		elongation factor 1-alpha 1
103152067	53	67	32	29	147	198	384	155	77	52.3281	68	33	30.9177	148	199	391.193	153.997	78	128.271	2.07404	0.43903	20.075	7.44618e-06	3.43184e-05	LOC103152067	protein_coding		tubulin beta-1 chain-like
103136528	190	142	123	72	498	519	636	418	701	185.087	143	124	75.2331	499	520	647.246	413.621	702	367.687	2.07644	0.266547	54.5283	1.53228e-13	1.73309e-12	LOC103136528	protein_coding		ribonuclease T2-like
103133560	4	4	5	11	32	31	26	29	25	4.8452	5	6	12.3671	33	32	27.4343	29.6149	26	19.5846	2.0774	0.403203	27.9888	1.22017e-07	7.34544e-07	insyn2ab	protein_coding	fam196a, insyn2, insyn2a	inhibitory synaptic factor 2Ab
103144252	2	10	6	0	23	14	19	26	29	2.90712	11	7	1.03059	24	15	20.3217	26.6534	30	15.3236	2.07877	0.508353	16.9406	3.85673e-05	0.000157101	LOC103144252	protein_coding		uncharacterized LOC103144252
103133402	29	3	63	9	53	89	248	47	123	29.0712	4	64	10.3059	54	90	253.005	47.3838	124	75.0851	2.08152	0.666492	8.72466	0.00313934	0.00853458	LOC103133402	gene=LOC103133402		cerebellin-2-like
103144487	198	251	149	116	717	735	687	1023	623	192.839	252	150	120.579	718	736	699.067	1010.85	624	500.371	2.08226	0.237457	68.9611	1.00427e-16	1.45939e-15	efna3a	protein_coding		ephrin-A3a
103141575	207	211	150	192	760	1015	744	790	730	201.56	212	151	198.904	761	1016	756.984	780.846	731	534.366	2.08386	0.168571	139.121	4.14425e-32	1.57637e-30	rab42b	protein_coding	rab42	RAB42, member RAS oncogene family
103141646	48	20	35	23	117	196	151	117	99	47.4829	21	36	24.7342	118	197	154.445	116.485	100	90.5719	2.08429	0.325846	38.012	7.03098e-10	5.63571e-09	LOC103141646	protein_coding		hydroxyacylglutathione hydrolase-like protein
107833165	1	1	3	4	10	10	13	16	15	1.93808	2	4	5.15295	11	11	14.2252	16.7818	16	9.122	2.08466	0.535273	16.8479	4.04987e-05	0.000164113	LOC107833165	lncRNA		uncharacterized LOC107833165
103152015	1150	664	1324	634	3345	4404	4095	3567	4505	1115.36	665	1325	654.425	3346	4405	4161.89	3522.2	4506	2633.43	2.08498	0.22348	76.9958	1.71322e-18	2.84141e-17	gmip	protein_coding		GEM interacting protein
103133573	2802	2369	1616	1327	7579	10502	8769	8415	7535	2716.22	2370	1617	1368.62	7580	10503	8911.07	8307.96	7536	5656.65	2.08592	0.211514	85.8743	1.91741e-20	3.64415e-19	slc24a4b	protein_coding	slc24a4	solute carrier family 24 member 4b
103130907	25	28	35	23	130	143	85	136	112	25.195	29	36	24.7342	131	144	87.3834	135.241	113	80.6171	2.08779	0.266897	59.0964	1.50136e-14	1.83552e-13	nt5dc1	protein_coding		5'-nucleotidase domain containing 1
103138597	59	55	34	46	129	345	211	170	189	58.1424	56	35	48.4378	130	346	215.41	168.805	190	138.644	2.08783	0.321006	38.5877	5.23477e-10	4.25582e-09	moxd1l	protein_coding	moxd1	monooxygenase, DBH-like 1, like
103155447	80	52	55	50	235	297	359	240	138	78.4922	53	56	52.5601	236	298	365.791	237.906	139	168.528	2.08818	0.300866	43.8449	3.55454e-11	3.23069e-10	LOC103155447	gene=LOC103155447		adenylate cyclase type 8-like
103147259	117	123	92	87	391	457	572	546	271	114.347	124	93	90.692	392	458	582.217	539.978	272	296.248	2.08847	0.251836	62.1987	3.10489e-15	4.00357e-14	mok	protein_coding		MOK protein kinase
103149299	6	6	12	5	23	44	46	28	29	6.78328	7	13	6.18354	24	45	47.756	28.6277	30	23.1501	2.08862	0.415689	25.5467	4.31808e-07	2.39593e-06	opn4xa	protein_coding		opsin 4xa
103155707	126	128	107	96	520	829	434	306	354	123.068	129	108	99.9673	521	830	441.997	303.059	355	323.455	2.09144	0.294649	45.1565	1.81901e-11	1.7002e-10	LOC103155707	gene=LOC103155707		centrosomal protein of 152 kDa-like
103137462	39	42	28	27	134	212	176	124	92	38.7616	43	29	28.8565	135	213	179.847	123.395	93	98.2067	2.09144	0.310778	42.087	8.7301e-11	7.64031e-10	LOC103137462	lncRNA		uncharacterized LOC103137462
103155979	37	14	31	29	219	32	16	210	132	36.8235	15	32	30.9177	220	33	17.2735	208.291	133	80.7007	2.09214	0.62698	9.95929	0.0016004	0.0046983	si:ch211-255i20.3	protein_coding		transmembrane emp24 domain-containing protein 11-like
103148395	153	131	99	88	536	598	406	526	453	149.232	132	100	91.7226	537	599	413.547	520.235	454	332.971	2.09297	0.204881	95.2607	1.66896e-22	3.70792e-21	LOC103148395	protein_coding		charged multivesicular body protein 7-like
103152855	16	15	17	30	76	129	51	83	95	16.4737	16	18	31.9483	77	130	52.8364	82.9217	96	57.9089	2.09319	0.357686	32.3233	1.30537e-08	8.90286e-08	LOC103152855	protein_coding		retinoic acid receptor beta-like
103137874	4	9	8	0	25	15	20	25	43	4.8452	10	9	1.03059	26	16	21.3378	25.6662	44	17.5422	2.09373	0.512607	16.5451	4.75065e-05	0.000189839	lrrtm1	protein_coding		leucine rich repeat transmembrane neuronal 1
103144218	65	48	29	59	188	255	246	248	152	63.9566	49	30	61.8354	189	256	250.973	245.804	153	144.397	2.09635	0.281159	51.158	8.52224e-13	9.06553e-12	grhl3	protein_coding		grainyhead-like transcription factor 3
103148804	358	309	417	432	1736	1618	1557	1787	1443	347.885	310	418	446.246	1737	1619	1583.06	1765.05	1444	1074.47	2.09879	0.142046	196.579	1.16514e-44	8.04681e-43	LOC103148804	protein_coding		alpha-1,6-mannosyl-glycoprotein 2-beta-N-acetylglucosaminyltransferase-like
103142014	43	52	48	35	141	531	82	123	92	42.6377	53	49	37.1013	142	532	84.3351	122.408	93	128.387	2.09967	0.516729	14.7424	0.000123241	0.000459324	si:dkey-215k6.1	protein_coding		transmembrane protein 132B-like
103140636	5	0	10	4	16	18	27	19	38	5.81424	1	11	5.15295	17	19	28.4504	19.7433	39	16.2401	2.10044	0.515858	16.5921	4.63437e-05	0.000185789	LOC103140636	protein_coding		C-C motif chemokine 3-like
103153403	22	12	13	12	70	33	107	78	43	22.2879	13	14	13.3977	71	34	109.737	77.9859	44	44.3787	2.10122	0.413064	24.4039	7.81114e-07	4.17893e-06	LOC103153403	lncRNA		uncharacterized LOC103153403
103147556	16	31	19	8	76	76	87	100	74	16.4737	32	20	9.27531	77	77	89.4155	99.7034	75	55.0964	2.10363	0.331842	38.618	5.15412e-10	4.19963e-09	cdh7	protein_coding		cadherin 7
103143451	39	45	43	22	131	138	179	197	170	38.7616	46	44	23.7036	132	139	182.895	195.458	171	108.091	2.10448	0.262538	60.6643	6.76856e-15	8.53056e-14	LOC103143451	protein_coding		uncharacterized LOC103143451
103156203	1	1	3	4	12	14	11	13	15	1.93808	2	4	5.15295	13	15	12.193	13.8203	16	9.23381	2.10569	0.526926	17.9283	2.29384e-05	9.74287e-05	LOC103156203	protein_coding		uncharacterized LOC103156203
103132671	11	12	14	4	81	13	21	65	57	11.6285	13	15	5.15295	82	14	22.3539	65.1527	58	31.8098	2.10781	0.544799	13.9117	0.000191604	0.000688593	LOC103132671	protein_coding		nuclear receptor subfamily 5 group A member 2-like
103136088	101	71	89	69	403	337	459	353	239	98.842	72	90	72.1413	404	338	467.399	349.456	240	236.871	2.11089	0.238514	71.5304	2.7302e-17	4.13216e-16	ppp1r14d	protein_coding	zgc:162989	protein phosphatase 1 regulatory inhibitor subunit 14D
103142197	262	277	171	123	678	1014	1240	863	691	254.857	278	172	127.793	679	1015	1260.96	852.909	692	592.502	2.11174	0.270621	54.1589	1.84913e-13	2.07688e-12	LOC103142197	protein_coding		ras-related protein Rab-5C
103149885	3	6	3	4	18	26	26	22	11	3.87616	7	4	5.15295	19	27	27.4343	22.7047	12	14.2409	2.11235	0.473167	21.1222	4.3091e-06	2.05851e-05	LOC103149885	lncRNA		uncharacterized LOC103149885
103151277	75	80	60	63	256	264	307	315	375	73.647	81	61	65.9578	257	265	312.954	311.943	376	200.5	2.11279	0.202283	102.248	4.89881e-24	1.19303e-22	phlda1	protein_coding		pleckstrin homology-like domain, family A, member 1
103155292	194	170	159	130	661	758	752	782	591	188.963	171	160	135.007	662	759	765.112	772.948	592	467.337	2.11607	0.161519	157.372	4.24482e-36	1.94784e-34	scn1ba	protein_coding		sodium channel, voltage-gated, type I, beta a
103138843	12	14	18	13	69	81	32	71	73	12.5975	15	19	14.4283	70	82	33.5308	71.0757	74	43.5147	2.11664	0.354469	34.6367	3.97346e-09	2.89632e-08	jph3b	protein_coding	jph3	junctophilin 3b
103139857	3	6	7	4	33	14	36	32	10	3.87616	7	8	5.15295	34	15	37.5952	32.5764	11	17.1334	2.11665	0.511873	17.0299	3.6796e-05	0.000150424	LOC103139857	lncRNA		uncharacterized LOC103139857
103151079	375	382	332	345	1493	1587	2007	1562	1132	364.359	383	333	356.584	1494	1588	2040.3	1542.94	1133	1026.13	2.11817	0.172746	134.298	4.70197e-31	1.68537e-29	LOC103151079	protein_coding		solute carrier family 25 member 33-like
103133514	267	199	301	231	1063	958	1051	1169	1187	259.703	200	302	239.097	1064	959	1068.92	1154.98	1188	715.078	2.11904	0.150505	179.751	5.49191e-41	3.23007e-39	gtpbp2a	protein_coding	gtpbp2	GTP binding protein 2a
103140926	177	168	219	105	925	626	345	1176	577	172.489	169	220	109.243	926	627	351.566	1161.89	578	479.465	2.11981	0.329555	36.7058	1.37368e-09	1.06699e-08	sdk2a	protein_coding		sidekick cell adhesion molecule 2a
103135587	701	616	564	527	2654	3213	2897	2445	1859	680.266	617	565	544.152	2655	3214	2944.62	2414.6	1860	1721.63	2.12124	0.171097	136.384	1.64458e-31	6.02918e-30	gnpda1	protein_coding		glucosamine-6-phosphate deaminase 1
103138904	288	250	266	228	1780	268	272	2524	805	280.052	251	267	236.005	1781	269	277.391	2492.59	806	740.004	2.12186	0.683574	8.47693	0.00359679	0.00963075	cdh13	gene=cdh13		cadherin 13, H-cadherin (heart)
103132579	45	34	39	40	210	59	172	171	263	44.5758	35	40	42.2542	211	60	175.783	169.792	264	115.823	2.12193	0.377366	28.6488	8.67692e-08	5.31535e-07	LOC103132579	protein_coding		uncharacterized LOC103132579
103143952	10	12	14	12	43	56	110	43	25	10.6594	13	15	13.3977	44	57	112.785	43.4352	26	37.2531	2.12205	0.452383	20.7239	5.30499e-06	2.50192e-05	LOC103143952	lncRNA		uncharacterized LOC103143952
103151516	171	122	124	138	514	520	713	855	431	166.675	123	125	143.252	515	521	725.485	845.011	432	399.603	2.12308	0.235609	72.974	1.31368e-17	2.03903e-16	LOC103151516	protein_coding		cytochrome c oxidase assembly factor 6 homolog
103151701	43	51	29	27	173	217	170	162	109	42.6377	52	30	28.8565	174	218	173.751	160.908	110	110.017	2.12344	0.288152	50.5394	1.16799e-12	1.22436e-11	LOC103151701	protein_coding		cyclic nucleotide-gated cation channel-like
103134735	669	706	576	624	2962	2665	3387	2217	2807	649.257	707	577	644.119	2963	2666	3442.5	2189.53	2808	1849.6	2.12658	0.147616	184.528	4.97477e-42	3.10628e-40	zgc:162944	protein_coding		uncharacterized LOC103134735
103143152	9	24	8	10	39	55	126	36	38	9.6904	25	9	11.3365	40	56	129.043	36.525	39	39.5105	2.12742	0.499122	16.8249	4.09915e-05	0.000165889	LOC103143152	lncRNA		uncharacterized LOC103143152
103141978	515	517	305	352	1936	2630	1390	2222	1058	500.024	518	306	363.798	1937	2631	1413.37	2194.46	1059	1213.63	2.1299	0.266951	56.2107	6.51066e-14	7.58994e-13	bicdl2l	protein_coding		bicaudal-D-related protein 2-like
103137203	63	59	49	61	253	272	242	252	267	62.0185	60	50	63.8966	254	273	246.909	249.752	268	169.731	2.13111	0.176431	142.361	8.10867e-33	3.19545e-31	ap1m3	protein_coding		adaptor related protein complex 1 subunit mu 3
103142622	17	8	11	6	55	31	40	72	48	17.4427	9	12	7.21413	56	32	41.6595	72.0629	49	32.931	2.13112	0.390234	29.312	6.16126e-08	3.85505e-07	slc6a5	protein_coding		solute carrier family 6 member 5
103137888	22	19	24	24	91	193	50	101	70	22.2879	20	25	25.7648	92	194	51.8204	100.691	71	66.9515	2.13159	0.399846	26.1993	3.07939e-07	1.74908e-06	cabp4	protein_coding		calcium binding protein 4
103129574	16	12	10	7	48	59	79	36	40	16.4737	13	11	8.24472	49	60	81.2868	36.525	41	35.17	2.13283	0.380444	30.824	2.82518e-08	1.84185e-07	olfml3	protein_coding		olfactomedin like 3
103130733	67	54	37	46	171	272	433	242	10	65.8947	55	38	48.4378	172	273	440.981	239.881	11	149.355	2.13289	0.62332	10.3662	0.00128345	0.00385344	LOC103130733	lncRNA		uncharacterized LOC103130733
103152923	18	11	18	9	69	75	64	88	27	18.4118	12	19	10.3059	70	76	66.0456	87.8575	28	43.069	2.13315	0.397231	27.433	1.62633e-07	9.60659e-07	slc19a3a	protein_coding		solute carrier family 19 member 3a
103134488	165	188	152	174	937	820	901	803	276	160.861	189	153	180.353	938	821	916.509	793.679	277	492.156	2.13315	0.307964	42.5634	6.84264e-11	6.0426e-10	wnt7bb	protein_coding		wingless-type MMTV integration site family, member 7Bb
103142088	207	188	160	155	619	850	1234	612	576	201.56	189	161	160.772	620	851	1254.87	605.131	577	513.37	2.13361	0.255125	62.319	2.92087e-15	3.77875e-14	ptrh2	protein_coding		peptidyl-tRNA hydrolase 2
103129456	37	37	39	35	182	163	214	144	124	36.8235	38	40	37.1013	183	164	218.458	143.139	125	109.502	2.13388	0.248988	69.8457	6.4129e-17	9.44462e-16	ebpl	protein_coding		EBP like
103144400	66	41	69	24	257	87	143	358	267	64.9257	42	70	25.7648	258	88	146.316	354.391	268	146.378	2.13663	0.422709	22.8632	1.73948e-06	8.8393e-06	etfbkmt	protein_coding	mettl20	electron transfer flavoprotein subunit beta lysine methyltransferase
103148227	418	404	350	312	1531	2010	2057	1325	1218	406.028	405	351	322.575	1532	2011	2091.1	1308.98	1219	1071.85	2.13674	0.196185	105.365	1.01591e-24	2.55604e-23	LOC103148227	protein_coding		sialic acid-binding Ig-like lectin 13
103130681	28	16	32	23	73	288	31	72	97	28.1021	17	33	24.7342	74	289	32.5147	72.0629	98	74.2682	2.13733	0.54078	14.0329	0.000179641	0.000649094	LOC103130681	protein_coding		zinc finger protein 239-like
103143841	11	3	9	3	24	31	48	27	29	11.6285	4	10	4.12236	25	32	49.7882	27.6406	30	21.5755	2.13794	0.438095	24.0759	9.26105e-07	4.90189e-06	LOC103143841	lncRNA		uncharacterized LOC103143841
103136015	54	49	48	104	179	241	477	254	272	53.2972	50	49	108.212	180	242	485.689	251.726	273	188.103	2.13806	0.351532	33.1661	8.46127e-09	5.92744e-08	LOC103136015	protein_coding	ppp1r1a	protein phosphatase 1 regulatory subunit 1A
103131726	8	13	10	8	46	59	52	36	39	8.72136	14	11	9.27531	47	60	53.8525	36.525	40	31.1527	2.14299	0.34954	38.549	5.33969e-10	4.3321e-09	LOC103131726	protein_coding		focadhesin-like
107834199	6	9	7	5	28	26	41	50	21	6.78328	10	8	6.18354	29	27	42.6756	50.3453	22	22.4431	2.14315	0.422888	26.0945	3.25117e-07	1.8385e-06	LOC107834199	lncRNA		uncharacterized LOC107834199
103133481	10	20	13	9	43	42	138	46	34	10.6594	21	14	10.3059	44	43	141.236	46.3966	35	40.622	2.14548	0.491021	17.6786	2.61554e-05	0.000109864	LOC103133481	lncRNA		uncharacterized LOC103133481
103144772	1	5	2	3	21	16	15	13	13	1.93808	6	3	4.12236	22	17	16.2574	13.8203	14	10.9042	2.14638	0.505366	19.9207	8.07226e-06	3.69672e-05	LOC103144772	lncRNA		uncharacterized LOC103144772
103133456	24	20	12	13	73	72	66	89	98	24.226	21	13	14.4283	74	73	68.0777	88.8446	99	52.8418	2.14677	0.300161	50.6438	1.10746e-12	1.16612e-11	mllt6	protein_coding		MLLT6, PHD finger containing
103155947	10	9	10	8	65	15	31	33	78	10.6594	10	11	9.27531	66	16	32.5147	33.5635	79	29.7792	2.1494	0.489455	18.2628	1.92431e-05	8.29201e-05	LOC103155947	protein_coding		histone H3.3
103133065	15	12	28	15	70	62	63	141	70	15.5046	13	29	16.4894	71	63	65.0295	140.177	71	53.8001	2.14948	0.378228	30.3958	3.52287e-08	2.27073e-07	LOC103133065	protein_coding		E3 ubiquitin-protein ligase RNF126-like
103137736	1478	1409	964	883	3834	6810	7793	3845	3838	1433.21	1410	965	911.042	3835	6811	7919.37	3796.63	3839	3435.58	2.151	0.264973	57.8674	2.80401e-14	3.35023e-13	LOC103137736	protein_coding		ras-related protein Rab-3D-like
103129509	820	830	624	478	2970	3163	3308	3298	2503	795.581	831	625	493.653	2971	3164	3362.23	3256.65	2504	2000.35	2.1524	0.172809	137.102	1.1453e-31	4.25581e-30	cfap91	protein_coding	maats1	cilia and flagella associated protein 91
103129260	130	124	118	147	595	555	581	662	509	126.944	125	119	152.527	596	556	591.362	654.489	510	381.258	2.15247	0.15306	184.129	6.07933e-42	3.77015e-40	klhl36	protein_coding		kelch-like family member 36
103134219	27	14	27	27	106	77	158	92	111	27.1331	15	28	28.8565	107	78	161.558	91.8061	112	72.1504	2.15307	0.319981	42.7445	6.23764e-11	5.53155e-10	LOC103134219	protein_coding		histone-lysine N-methyltransferase SETD1A-like
103137498	68	69	48	44	227	278	294	223	265	66.8637	70	49	46.3766	228	279	299.745	221.124	266	169.568	2.15476	0.216657	92.8675	5.59156e-22	1.19285e-20	LOC103137498	protein_coding	eif5a	eukaryotic translation initiation factor 5A
103154280	17	16	25	8	57	79	28	60	160	17.4427	17	26	9.27531	58	80	29.4665	60.2169	161	50.9335	2.15611	0.48925	17.7793	2.48064e-05	0.000104567	best3	protein_coding		bestrophin 3
103144568	3	5	7	5	35	19	10	29	36	3.87616	6	8	6.18354	36	20	11.1769	29.6149	37	17.5391	2.1563	0.489728	19.5556	9.77151e-06	4.41575e-05	LOC103144568	lncRNA		uncharacterized LOC103144568
103136990	683	723	537	460	2691	3034	3125	2520	1991	662.823	724	538	475.102	2692	3035	3176.28	2488.64	1992	1753.76	2.15734	0.180522	126.212	2.76331e-29	8.9015e-28	nipal2	protein_coding		NIPA like domain containing 2
103132005	11	11	10	9	54	64	24	53	51	11.6285	12	11	10.3059	55	65	25.4021	53.3068	52	32.8493	2.158	0.375658	32.8063	1.01816e-08	7.03171e-08	LOC103132005	protein_coding		XK-related protein 4-like
103139539	342	392	250	225	1357	1418	1385	1369	1212	332.381	393	251	232.913	1358	1419	1408.29	1352.41	1213	884.445	2.15857	0.171055	142.303	8.34933e-33	3.28555e-31	rab34b	protein_coding		RAB34, member RAS oncogene family b
103140424	563	538	409	416	1801	2221	3608	1493	1601	546.538	539	410	429.756	1802	2222	3667.05	1474.82	1602	1410.35	2.16155	0.259795	60.9332	5.90435e-15	7.47138e-14	sod1	protein_coding		superoxide dismutase 1, soluble
103155137	10	4	4	1	31	20	16	27	29	10.6594	5	5	2.06118	32	21	17.2735	27.6406	30	16.7372	2.1616	0.467142	22.2093	2.44491e-06	1.21618e-05	ntrk2b	protein_coding		neurotrophic tyrosine kinase, receptor, type 2b
103153200	134	111	105	94	433	550	669	447	393	130.82	112	106	97.9061	434	551	680.777	442.249	394	327.639	2.16305	0.215017	91.7759	9.70681e-22	2.03427e-20	ten1	protein_coding		TEN1 subunit of CST complex
103154859	35	47	43	43	208	240	100	222	190	34.8854	48	44	45.346	209	241	102.625	220.137	191	126.221	2.16322	0.290483	51.0806	8.86503e-13	9.40456e-12	LOC103154859	protein_coding		lethal(3)malignant brain tumor-like protein 1
103149656	9	12	4	0	32	29	46	17	32	9.6904	13	5	1.03059	33	30	47.756	17.7689	33	21.1384	2.16337	0.506275	17.7986	2.45562e-05	0.000103576	LOC103149656	lncRNA		uncharacterized LOC103149656
103135432	4	4	7	3	15	27	27	21	28	4.8452	5	8	4.12236	16	28	28.4504	21.7176	29	16.1262	2.16399	0.443556	25.4612	4.51361e-07	2.49631e-06	si:dkey-190g11.3	protein_coding		uncharacterized LOC103135432
103155394	5	4	4	3	15	14	23	40	15	5.81424	5	5	4.12236	16	15	24.3861	40.4737	16	14.644	2.16469	0.505184	18.9463	1.34449e-05	5.94983e-05	LOC103155394	gene=LOC103155394		BRCA1-A complex subunit BRE-like
103151733	6	7	11	2	29	21	36	50	27	6.78328	8	12	3.09177	30	22	37.5952	50.3453	28	21.9795	2.16649	0.443214	24.0345	9.46266e-07	5.00086e-06	slc4a5b	protein_coding		solute carrier family 4 member 5b
103154386	69	70	67	24	325	208	185	392	195	67.8328	71	68	25.7648	326	209	188.992	387.955	196	171.172	2.16855	0.34707	35.0569	3.20202e-09	2.36171e-08	grin1a	protein_coding	grin1	glutamate receptor, ionotropic, N-methyl D-aspartate 1a
103145047	2	7	2	1	12	16	11	27	19	2.90712	8	3	2.06118	13	17	12.193	27.6406	20	11.7558	2.16974	0.533698	17.4691	2.92022e-05	0.000121505	LOC103145047	protein_coding		prickle-like protein 2
107836516	7	15	10	9	51	41	53	39	64	7.75232	16	11	10.3059	52	42	54.8686	39.4865	65	33.157	2.17055	0.351234	38.7536	4.8082e-10	3.93528e-09	LOC107836516	lncRNA		uncharacterized LOC107836516
103135906	1053	1122	898	785	3741	5590	5278	3477	3559	1021.37	1123	899	810.044	3742	5591	5363.92	3433.35	3560	2838.19	2.17084	0.190588	114.059	1.26463e-26	3.54007e-25	dipk1b	protein_coding	fam69b	divergent protein kinase domain 1B
103143097	803	790	768	669	3685	2448	2782	5076	3079	779.108	791	769	690.496	3686	2449	2827.77	5011.82	3080	2231.58	2.17101	0.200927	102.713	3.87321e-24	9.48329e-23	kirrel3l	protein_coding	kirrel2	kirre like nephrin family adhesion molecule 3, like
103141430	14	4	6	7	31	39	29	10	82	14.5356	5	7	8.24472	32	40	30.4826	10.8588	83	25.6802	2.17247	0.561764	14.0233	0.00018056	0.000652158	LOC103141430	protein_coding		pituitary adenylate cyclase-activating polypeptide type I receptor-like
103151017	78	75	72	73	366	356	336	411	228	76.5541	76	73	76.2637	367	357	342.421	406.711	229	222.661	2.1737	0.214427	94.8432	2.06076e-22	4.54147e-21	pitpnm2	protein_coding		phosphatidylinositol transfer protein membrane associated 2
103132173	158	186	86	109	590	657	780	594	424	154.077	187	87	113.365	591	658	793.563	587.362	425	399.596	2.17396	0.258691	63.0004	2.06667e-15	2.70179e-14	osgepl1	protein_coding		O-sialoglycoprotein endopeptidase-like 1
103150054	3	5	8	5	36	20	27	26	27	3.87616	6	9	6.18354	37	21	28.4504	26.6534	28	18.4626	2.17408	0.419526	28.5933	8.92887e-08	5.45811e-07	kcnk3b	protein_coding		potassium channel, subfamily K, member 3b
103134106	48	43	51	42	216	223	89	355	178	47.4829	44	52	44.3154	217	224	91.4477	351.43	179	138.964	2.17887	0.351143	34.7368	3.77432e-09	2.75779e-08	LOC103134106	protein_coding	ston1	stonin-1
103155343	51	6	44	30	171	170	45	270	104	50.3901	7	45	31.9483	172	171	46.7399	267.521	105	99.6222	2.18205	0.53778	14.6584	0.000128859	0.000478826	myt1lb	protein_coding	myt1l	myelin transcription factor 1-like, b
103138675	782	757	555	462	2653	2706	2595	3485	3046	758.758	758	556	477.163	2654	2707	2637.76	3441.25	3047	1892.99	2.18408	0.171052	143.821	3.88747e-33	1.54758e-31	mtfr2	protein_coding		mitochondrial fission regulator 2
103132174	56	60	25	27	190	201	295	150	129	55.2353	61	26	28.8565	191	202	300.761	149.062	130	127.102	2.18419	0.350865	35.0679	3.18413e-09	2.34977e-08	adat3	protein_coding		adenosine deaminase tRNA specific 3
107836714	13	8	7	2	29	27	81	28	21	13.5666	9	8	3.09177	30	28	83.319	28.6277	22	25.0672	2.18427	0.529476	16.1501	5.85165e-05	0.000230202	LOC107836714	lncRNA		uncharacterized LOC107836714
103151650	56	40	51	45	249	81	329	256	190	55.2353	41	52	47.4072	250	82	335.308	253.701	191	145.295	2.18464	0.363724	32.4202	1.24186e-08	8.48665e-08	LOC103151650	protein_coding		transmembrane protein 184C-like
103131961	6	17	20	17	65	123	57	74	41	6.78328	18	21	18.5506	66	124	58.933	74.0372	42	47.7005	2.18475	0.416319	25.7548	3.87658e-07	2.16612e-06	cacna1fb	protein_coding		calcium channel, voltage-dependent, L type, alpha 1F subunit
103141824	12	13	16	12	81	50	53	82	53	12.5975	14	17	13.3977	82	51	54.8686	81.9345	54	42.3109	2.18492	0.327971	44.3096	2.80344e-11	2.57805e-10	LOC103141824	protein_coding		lipoxygenase homology domain-containing protein 1-like
103155420	8	11	19	10	42	69	79	36	64	8.72136	12	20	11.3365	43	70	81.2868	36.525	65	38.6522	2.1851	0.386987	30.8228	2.82695e-08	1.84257e-07	ccdc65	protein_coding		coiled-coil domain containing 65
103134541	266	243	155	125	845	1091	1120	677	741	258.734	244	156	129.854	846	1092	1139.03	669.296	742	586.324	2.18635	0.254442	65.4178	6.05877e-16	8.25205e-15	LOC103134541	protein_coding		uncharacterized LOC103134541
103151358	16	3	25	10	52	25	47	42	158	16.4737	4	26	11.3365	53	26	48.7721	42.448	159	43.0034	2.18703	0.586137	12.6229	0.000381055	0.00129042	gpr17	protein_coding		G protein-coupled receptor 17
103144913	24	5	14	3	49	66	57	78	27	24.226	6	15	4.12236	50	67	58.933	77.9859	28	36.8075	2.18723	0.490029	18.5719	1.63613e-05	7.14345e-05	samd14	protein_coding		sterile alpha motif domain containing 14
103147682	13	117	33	35	230	287	185	233	214	13.5666	118	34	37.1013	231	288	188.992	230.996	215	150.74	2.18796	0.466599	19.5186	9.96226e-06	4.496e-05	LOC103147682	protein_coding		neurexin-3b
103156010	26	34	29	24	161	128	176	138	57	26.1641	35	30	25.7648	162	129	179.847	137.216	58	86.9991	2.18797	0.347345	36.552	1.48648e-09	1.14841e-08	dnaaf11	protein_coding	lrrc6	dynein axonemal assembly factor 11
107833674	5	7	2	5	25	34	19	29	19	5.81424	8	3	6.18354	26	35	20.3217	29.6149	20	17.1038	2.18826	0.440359	26.2241	3.04011e-07	1.72853e-06	LOC107833674	lncRNA		uncharacterized LOC107833674
103150426	23	12	47	45	128	163	206	142	104	23.2569	13	48	47.4072	129	164	210.33	141.164	105	97.9065	2.18852	0.381038	29.9374	4.4622e-08	2.84667e-07	tmem161a	protein_coding		transmembrane protein 161A
107838062	5	4	9	8	17	31	47	29	42	5.81424	5	10	9.27531	18	32	48.7721	29.6149	43	22.3863	2.1902	0.441002	24.7998	6.36039e-07	3.45071e-06	LOC107838062	lncRNA		uncharacterized LOC107838062
103130263	291	267	478	332	1586	1403	1669	1778	1394	282.96	268	479	343.187	1587	1404	1696.86	1756.16	1395	1023.57	2.19141	0.188008	120.393	5.18994e-28	1.55978e-26	slc35f5	protein_coding		solute carrier family 35 member F5
103155194	634	530	472	844	2538	2943	2923	3166	2657	615.34	531	473	870.849	2539	2944	2971.03	3126.34	2658	1858.73	2.19374	0.180175	130.554	3.09955e-30	1.04783e-28	limk1a	protein_coding		LIM domain kinase 1a
103144514	2	10	0	1	10	24	28	17	13	2.90712	11	1	2.06118	11	25	29.4665	17.7689	14	12.6893	2.19519	0.597306	13.507	0.000237671	0.000835163	LOC103144514	lncRNA		uncharacterized LOC103144514
103155332	19	20	14	13	57	101	48	44	145	19.3808	21	15	14.4283	58	102	49.7882	44.4223	146	52.2244	2.19651	0.425888	24.6547	6.85783e-07	3.70369e-06	LOC103155332	protein_coding		NACHT, LRR and PYD domains-containing protein 12-like
[truncated: 1,398 more rows]

## Sheet: Table S2
Table S2: Differentially expressed genes between Poecilia fomosa (PF) and Poecilia mexicana (PM)
[truncated: 1,284 more rows]

## Sheet: Table S3
Table S3: Differentially expressed genes between Poecilia fomosa (PF) and Poecilia latipinna (PL)
[truncated: 1,351 more rows]

[truncated: 8 more sheets: Table S4, Table S5, Table S6, Table S7, Table S8, Table S9, Table S10, Table S11]
